# Supplementary material for: Drug repositioning in metastatic prostate cancer based on protein- protein interaction network: Computational and in vitro analysis
Source: Biochem Biophys Rep. 2026 May 21;46:102617. doi: 10.1016/j.bbrep.2026.102617 (PMC13214309; doi:10.1016/j.bbrep.2026.102617)
Supplement: Multimedia component 1 [file mmc1.xlsx]

## Sheet: GPL93
ID	adj.P.Val	P.Value	t	B	logFC	Gene.symbol	Gene.title
61292_s_at	6.35e-32	5.05e-36	21.0417	70.8687	3.07111	WNT5B	Wnt family member 5B
66142_s_at	2.87e-27	4.57e-31	17.9283	59.8899	2.26379	WNT5B	Wnt family member 5B
55664_at	1.11e-25	2.65e-29	16.8917	55.9555	1.50893	ANXA11	annexin A11
63915_f_at	4.62e-25	1.47e-28	-16.4644	54.2918	-2.19346	UGT2B15	UDP glucuronosyltransferase family 2 member B15
63922_f_at	8.31e-25	3.3e-28	-16.2647	53.5056	-1.99284
61330_at	7.23e-24	3.45e-27	15.6924	51.2237	1.81596	WNT5B	Wnt family member 5B
64449_at	8.84e-24	4.92e-27	15.6065	50.8773	3.56534	SELM	selenoprotein M
64163_at	3.01e-23	1.92e-26	15.2802	49.5526	2.12921	RAB27B	RAB27B, member RAS oncogene family
63246_f_at	1.98e-22	1.42e-25	-14.8059	47.6018	-1.57645	LMLN	leishmanolysin like peptidase
63147_at	5.04e-22	4.01e-25	-14.5618	46.5862	-2.11295
65860_at	3.94e-21	3.45e-24	14.0628	44.4854	1.813	TMEM98	transmembrane protein 98
62387_at	2.51e-20	2.39e-23	13.6188	42.5894	3.23458	ANO7	anoctamin 7
64676_at	4.3e-20	4.45e-23	13.4782	41.9839	3.4681	SPOCK3	sparc/osteonectin, cwcv and kazal-like domains proteoglycan (testican) 3
64111_at	5.17e-20	5.76e-23	13.4196	41.7309	3.03317	WFDC1	WAP four-disulfide core domain 1
58787_at	1.46e-19	1.75e-22	13.1693	40.6452	1.23735	WNT5B	Wnt family member 5B
59778_f_at	1.54e-19	1.95e-22	-13.144	40.5348	-1.52781	NUCKS1	nuclear casein kinase and cyclin dependent kinase substrate 1
59669_at	1.75e-19	2.36e-22	13.1011	40.3478	1.54525	PYGB	phosphorylase, glycogen; brain
64423_s_at	2.32e-19	3.32e-22	13.0248	40.0148	2.92618	BOC	BOC cell adhesion associated, oncogene regulated
60048_at	1.92e-18	2.91e-21	-12.5416	37.8893	-1.89894
64662_at	2.3e-18	3.66e-21	-12.4908	37.6644	-2.31314	NOL8	nucleolar protein 8
57595_at	2.32e-18	3.88e-21	12.4776	37.6059	1.74805	RILPL2	Rab interacting lysosomal protein like 2
63115_at	2.99e-18	5.24e-21	-12.4115	37.3124	-1.69051
60058_at	7.02e-18	1.28e-20	12.2138	36.4328	1.80593	AKAP17A	A-kinase anchoring protein 17A
65852_at	1.38e-17	2.63e-20	12.0566	35.73	2.56616	CYBRD1	cytochrome b reductase 1
61681_at	1.54e-17	3.07e-20	12.023	35.5796	3.23418	SYNPO2	synaptopodin 2
65906_at	1.72e-17	3.56e-20	11.99	35.4316	1.14074	TMEM248	transmembrane protein 248
60532_at	1.98e-17	4.25e-20	11.9516	35.259	3.21905	SYNPO2	synaptopodin 2
64499_s_at	2.05e-17	4.56e-20	11.9363	35.1905	2.79936	SMTN	smoothelin
59483_at	2.16e-17	4.97e-20	-11.9173	35.105	-1.58222	LOC100507625	hypothetical LOC100507625
63467_f_at	3.29e-17	7.86e-20	-11.8175	34.6561	-1.34403
65647_at	3.57e-17	8.79e-20	11.793	34.5459	2.731	SSPN	sarcospan
57388_f_at	6.77e-17	1.72e-19	-11.6465	33.8852	-1.43871
65822_at	1.15e-16	3.02e-19	11.5249	33.3349	1.19359	TRAPPC1	trafficking protein particle complex 1
61748_at	1.37e-16	3.7e-19	-11.4806	33.1341	-1.63289	PAAF1	proteasomal ATPase associated factor 1
63830_at	2.39e-16	6.64e-19	-11.3544	32.561	-1.04098	G3BP1	G3BP stress granule assembly factor 1
61701_at	2.95e-16	8.45e-19	11.3025	32.3249	1.84298	AHI1	Abelson helper integration site 1
63073_at	9.77e-16	2.87e-18	-11.0388	31.1227	-2.59738	GUSBP4	glucuronidase, beta pseudogene 4
64342_at	1.07e-15	3.25e-18	11.0124	31.0017	2.35294	CTGF	connective tissue growth factor
59279_at	1.07e-15	3.3e-18	-11.0088	30.9855	-1.12669	BBX	BBX, HMG-box containing
62762_f_at	1.09e-15	3.48e-18	-10.9976	30.9342	-1.28108	LOC728375	uncharacterized LOC728375
64932_at	1.16e-15	3.78e-18	10.9799	30.8532	1.76976	VPS36	vacuolar protein sorting 36 homolog
65859_at	1.7e-15	5.68e-18	10.8927	30.4539	1.12268	G3BP1	G3BP stress granule assembly factor 1
65571_at	2.02e-15	6.89e-18	-10.8511	30.2633	-1.4637	LOC100507318	hypothetical LOC100507318
62771_at	3.48e-15	1.22e-17	10.7292	29.7038	0.836002	ACOX1	acyl-CoA oxidase 1
62319_at	4.39e-15	1.57e-17	10.6751	29.4552	1.79952	MEIS3P1	Meis homeobox 3 pseudogene 1
61245_at	6.7e-15	2.45e-17	-10.5799	29.0172	-1.7737
65515_at	7.01e-15	2.62e-17	10.5656	28.9514	2.3836	HSD17B14	hydroxysteroid 17-beta dehydrogenase 14
65734_at	8.11e-15	3.14e-17	10.5268	28.7724	2.43439	CFL2	cofilin 2
59308_at	8.11e-15	3.16e-17	10.5257	28.7674	2.36185	SLIT2	slit guidance ligand 2
61320_g_at	9.22e-15	3.67e-17	10.4941	28.6217	1.43135	TACC2	transforming acidic coiled-coil containing protein 2
48675_at	1.08e-14	4.39e-17	10.4556	28.4444	1.03834	ARID1A	AT-rich interaction domain 1A
60521_at	1.09e-14	4.53e-17	-10.4492	28.4148	-1.7674	LOC100272216	uncharacterized LOC100272216
62337_at	1.23e-14	5.17e-17	-10.421	28.2849	-1.89372
57328_s_at	1.32e-14	5.66e-17	10.4014	28.1944	0.78096	TMEM248	transmembrane protein 248
60851_r_at	1.37e-14	5.97e-17	-10.3902	28.1425	-0.835832
59101_at	1.59e-14	7.1e-17	-10.3534	27.9727	-2.95771
62204_at	1.6e-14	7.24e-17	-10.349	27.9525	-1.32988	PHYKPL	5-phosphohydroxy-L-lysine phospho-lyase
57299_s_at	2.72e-14	1.25e-16	10.2325	27.4144	1.58278	RRAS	related RAS viral (r-ras) oncogene homolog
65799_at	2.97e-14	1.39e-16	-10.21	27.3102	-1.48776	TXNDC12	thioredoxin domain containing 12
65527_at	3.31e-14	1.58e-16	10.1832	27.1862	2.08069	MRPL45	mitochondrial ribosomal protein L45
62671_at	3.75e-14	1.82e-16	-10.1532	27.0476	-2.54895
49326_at	4.16e-14	2.05e-16	-10.1277	26.9296	-1.2694	IRF2BP2	interferon regulatory factor 2 binding protein 2
59809_f_at	4.34e-14	2.18e-16	-10.1152	26.8715	-1.20093	PABPC1	poly(A) binding protein cytoplasmic 1
58932_r_at	4.48e-14	2.28e-16	-10.1055	26.8268	-1.33987	INTS8	integrator complex subunit 8
57833_s_at	4.75e-14	2.45e-16	10.0897	26.7537	1.11588	KCTD3	potassium channel tetramerization domain containing 3
60261_r_at	5.95e-14	3.12e-16	-10.0386	26.5171	-1.88974
60853_at	8.99e-14	4.79e-16	9.94793	26.0968	2.13163	SLC30A4	solute carrier family 30 member 4
64010_s_at	9.94e-14	5.38e-16	-9.92337	25.9829	-2.46165	DDIT4	DNA damage inducible transcript 4
53568_at	1e-13	5.49e-16	-9.91888	25.9621	-1.75879	7-Sep	septin 7
59989_s_at	1.03e-13	5.76e-16	-9.90892	25.9159	-1.18533	GNL3L	G protein nucleolar 3 like
49666_s_at	1.15e-13	6.49e-16	-9.88349	25.798	-3.22421	MALAT1	metastasis associated lung adenocarcinoma transcript 1 (non-protein coding)
50186_s_at	1.35e-13	7.76e-16	-9.84574	25.6228	-1.25162	MUM1	melanoma associated antigen (mutated) 1
49558_at	1.48e-13	8.61e-16	-9.82358	25.52	-1.63367
65945_at	1.8e-13	1.06e-15	9.77978	25.3168	1.1513	PNRC2	proline rich nuclear receptor coactivator 2
56019_f_at	2.15e-13	1.28e-15	-9.73944	25.1295	-1.14597
65114_at	2.3e-13	1.39e-15	9.72253	25.051	1.08193	ITPRIPL2	inositol 1,4,5-trisphosphate receptor interacting protein like 2
64441_at	2.56e-13	1.57e-15	-9.69697	24.9323	-0.908097	PSENEN	presenilin enhancer gamma-secretase subunit
49268_at	2.84e-13	1.76e-15	-9.6723	24.8178	-2.79031
63996_at	3.31e-13	2.1e-15	9.63446	24.642	1.27644	MRC2	mannose receptor C type 2
65688_at	3.31e-13	2.11e-15	9.63407	24.6402	1.42078
64344_at	3.61e-13	2.32e-15	9.61353	24.5448	1.02129	LAMP1	lysosomal associated membrane protein 1
65001_r_at	3.75e-13	2.47e-15	-9.60052	24.4843	-2.63824
61283_at	3.75e-13	2.48e-15	9.59995	24.4817	1.81275	PIGT	phosphatidylinositol glycan anchor biosynthesis class T
57085_s_at	4.02e-13	2.69e-15	9.58277	24.4018	0.852238	TRAF3IP2	TRAF3 interacting protein 2
65813_at	4.48e-13	3.03e-15	9.55774	24.2856	0.864655	NDUFA11	NADH:ubiquinone oxidoreductase subunit A11
62801_at	4.77e-13	3.26e-15	-9.54193	24.2121	-1.00907	FNBP1	formin binding protein 1
61833_f_at	5.71e-13	3.95e-15	-9.50116	24.0226	-1.27076	TRNT1	tRNA nucleotidyl transferase 1
65235_at	5.91e-13	4.14e-15	-9.49162	23.9783	-1.26783
51719_at	6.06e-13	4.29e-15	9.48411	23.9434	1.07685	MAGED2	MAGE family member D2
49915_at	6.11e-13	4.37e-15	-9.47997	23.9241	-2.34208
64689_at	6.36e-13	4.6e-15	-9.46915	23.8738	-1.52707
65492_at	6.82e-13	4.99e-15	9.45193	23.7938	1.71317	SLC12A2	solute carrier family 12 member 2
62495_f_at	8.38e-13	6.2e-15	9.40621	23.5813	1.71917	NEXN	nexilin F-actin binding protein
64348_s_at	9.02e-13	6.74e-15	9.38832	23.4981	1.02521	TMBIM1	transmembrane BAX inhibitor motif containing 1
62132_at	9.11e-13	6.88e-15	9.38392	23.4776	1.25707	TMEM106B	transmembrane protein 106B
54342_at	1.06e-12	8.08e-15	-9.35009	23.3203	-2.38747	ZNF605	zinc finger protein 605
61113_at	1.28e-12	9.9e-15	9.30724	23.1211	1.14234	OCIAD1	OCIA domain containing 1
52769_at	1.3e-12	1.01e-14	-9.30214	23.0974	-2.87537
64185_at	1.71e-12	1.34e-14	9.24269	22.8209	1.53674	SEC63	SEC63 homolog, protein translocation regulator
49669_r_at	1.8e-12	1.43e-14	-9.22961	22.7601	-2.16931	MALAT1	metastasis associated lung adenocarcinoma transcript 1 (non-protein coding)
59499_at	1.82e-12	1.46e-14	9.22466	22.737	1.55691	ARL5A	ADP ribosylation factor like GTPase 5A
56638_g_at	1.88e-12	1.52e-14	-9.216	22.6968	-1.33681	PPP2R5E	protein phosphatase 2 regulatory subunit B'epsilon
48956_at	1.91e-12	1.57e-14	9.20961	22.6671	1.17682	PALMD	palmdelphin
62504_at	1.91e-12	1.58e-14	-9.20798	22.6595	-0.632026	STAG3L3	stromal antigen 3-like 3 (pseudogene)
61659_at	2.01e-12	1.67e-14	9.19612	22.6043	1.44921	EVA1C	eva-1 homolog C
59780_s_at	2.03e-12	1.71e-14	9.19152	22.583	1.57754	GLI3	GLI family zinc finger 3
59924_at	2.67e-12	2.27e-14	-9.13151	22.3039	-1.33208
63788_at	3.33e-12	2.86e-14	9.08306	22.0786	1.33542	STAP2	signal transducing adaptor family member 2
65880_at	3.45e-12	2.99e-14	9.0739	22.036	1.64665	PMEPA1	prostate transmembrane protein, androgen induced 1
48777_at	3.7e-12	3.24e-14	9.05698	21.9573	1.7254	CYSTM1	cysteine rich transmembrane module containing 1
54219_at	4.35e-12	3.84e-14	-9.02095	21.7898	-1.82814	7-Sep	septin 7
64129_at	4.62e-12	4.12e-14	9.00596	21.7201	2.17581	AXIN2	axin 2
66005_s_at	4.62e-12	4.16e-14	-9.0041	21.7115	-1.44652	KMT2E	lysine methyltransferase 2E
62498_at	4.66e-12	4.22e-14	-9.00076	21.6959	-1.53711	LOC728613	programmed cell death 6 pseudogene
62814_at	5.38e-12	4.92e-14	8.96841	21.5456	1.71012	ELMO2	engulfment and cell motility 2
56276_f_at	5.74e-12	5.29e-14	-8.95299	21.4739	-0.919042
62324_at	6.39e-12	5.95e-14	-8.92825	21.3589	-1.16973	OCIAD1	OCIA domain containing 1
66124_at	6.72e-12	6.3e-14	-8.91603	21.3021	-2.11354
54887_at	6.75e-12	6.39e-14	-8.9132	21.2889	-1.72716	CPEB4	cytoplasmic polyadenylation element binding protein 4
49017_at	6.97e-12	6.65e-14	-8.90459	21.2489	-1.08203	PPHLN1	periphilin 1
65984_at	7.05e-12	6.78e-14	8.90065	21.2306	1.18814	RPL22	ribosomal protein L22
63725_f_at	7.12e-12	6.91e-14	-8.89664	21.212	-0.90154	LOC729978	nuclear pore complex interacting protein family member A1 pseudogene
65531_at	7.38e-12	7.22e-14	8.88737	21.1689	1.26828	FAM111A	family with sequence similarity 111 member A
65660_at	7.69e-12	7.58e-14	8.8771	21.1212	1.72674	NFX1	nuclear transcription factor, X-box binding 1
59741_s_at	7.86e-12	7.81e-14	-8.87071	21.0915	-1.19565	RNF213	ring finger protein 213
63953_at	7.96e-12	7.98e-14	8.86631	21.071	2.00564	PODN	podocan
59433_at	8.3e-12	8.38e-14	-8.85579	21.0221	-0.835759	LOC389906	zinc finger protein 839 pseudogene
54269_at	8.68e-12	8.89e-14	-8.84337	20.9644	-1.17451
50164_at	8.68e-12	8.9e-14	8.84306	20.963	1.78636	CPSF3L	cleavage and polyadenylation specific factor 3-like
58542_at	8.68e-12	8.97e-14	-8.84139	20.9552	-1.43179	RASAL2	RAS protein activator like 2
65083_at	9.63e-12	1e-13	-8.81781	20.8457	-2.22076	RBM39	RNA binding motif protein 39
56234_r_at	9.92e-12	1.04e-13	-8.81003	20.8095	-1.77433
58898_s_at	1.01e-11	1.07e-13	8.80478	20.7851	2.69474	SLC22A17	solute carrier family 22 member 17
60425_at	1.04e-11	1.11e-13	8.79699	20.7489	1.00103	CSNK2A1	casein kinase 2 alpha 1
49255_at	1.38e-11	1.49e-13	8.73473	20.4597	1.46333	ECHDC1	ethylmalonyl-CoA decarboxylase 1
65720_at	1.4e-11	1.51e-13	8.73129	20.4438	1.82376	KANK2	KN motif and ankyrin repeat domains 2
51029_at	1.53e-11	1.67e-13	8.71043	20.3469	2.51327	HECTD2	HECT domain E3 ubiquitin protein ligase 2
58474_at	1.58e-11	1.74e-13	8.70188	20.3072	1.10513	CHMP4A	charged multivesicular body protein 4A
52334_at	1.78e-11	1.96e-13	-8.67579	20.1861	-1.22183
62628_at	1.78e-11	1.98e-13	-8.6744	20.1796	-1.74333
49112_at	1.84e-11	2.06e-13	8.66526	20.1372	1.22695	ATRAID	all-trans retinoic acid induced differentiation factor
63994_i_at	1.9e-11	2.15e-13	8.65693	20.0985	0.918023	PNPLA7	patatin like phospholipase domain containing 7
60510_at	2.36e-11	2.68e-13	8.60985	19.8801	2.71537	NDFIP2	Nedd4 family interacting protein 2
53342_at	2.68e-11	3.06e-13	-8.58165	19.7492	-1.3007	IQCB1	IQ motif containing B1
60890_s_at	2.85e-11	3.28e-13	-8.56705	19.6815	-0.674755	TSPAN17	tetraspanin 17
59749_at	2.98e-11	3.46e-13	8.55611	19.6308	1.72026	MAPKAP1	mitogen-activated protein kinase associated protein 1
56191_i_at	3.07e-11	3.59e-13	-8.54818	19.594	-1.21388
53753_at	3.15e-11	3.71e-13	-8.54135	19.5623	-2.17898	UBE2Z	ubiquitin conjugating enzyme E2 Z
60958_at	3.62e-11	4.29e-13	-8.51029	19.4183	-1.18985
57286_at	3.8e-11	4.53e-13	8.49864	19.3643	1.22379	EHBP1	EH domain binding protein 1
60054_at	4.13e-11	4.96e-13	8.4798	19.277	1.39456	CNIH4	cornichon family AMPA receptor auxiliary protein 4
62783_at	4.13e-11	5e-13	-8.4781	19.2691	-1.939
63943_at	4.14e-11	5.04e-13	8.47616	19.2601	1.72422	COL8A2	collagen type VIII alpha 2 chain
58774_at	4.33e-11	5.3e-13	8.46565	19.2114	2.29513	PPP1R14A	protein phosphatase 1 regulatory inhibitor subunit 14A
62712_r_at	4.65e-11	5.73e-13	-8.44901	19.1343	-0.65463	TCEA2	transcription elongation factor A2
55913_at	4.91e-11	6.09e-13	-8.43599	19.074	-1.44846	HIPK2	homeodomain interacting protein kinase 2
59561_f_at	4.91e-11	6.17e-13	-8.43339	19.062	-1.16083	PGM2L1	phosphoglucomutase 2 like 1
61978_at	4.91e-11	6.17e-13	-8.43339	19.062	-2.23443	ATAD2	ATPase family, AAA domain containing 2
56656_at	5.64e-11	7.13e-13	-8.40255	18.9191	-1.31517
54246_at	6.11e-11	7.77e-13	-8.38445	18.8353	-1.3374	YLPM1	YLP motif containing 1
66891_at	6.6e-11	8.45e-13	-8.36666	18.753	-2.51438
49080_at	6.85e-11	8.82e-13	8.35762	18.7111	1.51352	TIMP2	TIMP metallopeptidase inhibitor 2
65537_at	7.14e-11	9.26e-13	8.34734	18.6636	1.2431	EPC1	enhancer of polycomb homolog 1
61109_at	7.81e-11	1.02e-12	8.32704	18.5696	1.13433	GLTSCR2	glioma tumor suppressor candidate region gene 2
64259_at	8.61e-11	1.13e-12	-8.30517	18.4685	-0.672309	SPAG5	sperm associated antigen 5
65217_at	9.31e-11	1.23e-12	-8.28724	18.3855	-1.51247	LOC100134445	uncharacterized LOC100134445
65580_at	1.06e-10	1.41e-12	8.25777	18.2493	1.7094	TXNDC11	thioredoxin domain containing 11
64383_at	1.12e-10	1.49e-12	8.24632	18.1964	1.15031	LIX1L	limb and CNS expressed 1 like
62531_at	1.18e-10	1.58e-12	8.23352	18.1372	2.55311	TRIM4	tripartite motif containing 4
61871_r_at	1.18e-10	1.6e-12	-8.23102	18.1257	-1.42762	SAV1	salvador family WW domain containing protein 1
65773_at	1.19e-10	1.62e-12	8.2291	18.1168	1.62622	NDRG3	NDRG family member 3
66724_at	1.19e-10	1.63e-12	-8.22761	18.1099	-0.804655
65628_at	1.42e-10	1.95e-12	8.18886	17.9309	0.790076	SLC35A3	solute carrier family 35 member A3
57118_at	1.49e-10	2.06e-12	-8.17741	17.8781	-1.16234	LINC00106	long intergenic non-protein coding RNA 106
63792_at	1.56e-10	2.17e-12	8.16618	17.8262	2.10254	ZNF331	zinc finger protein 331
65905_at	1.56e-10	2.19e-12	8.16467	17.8192	1.7704	LPP	LIM domain containing preferred translocation partner in lipoma
64397_at	1.84e-10	2.59e-12	8.12897	17.6545	1.36159	EPDR1	ependymin related 1
56325_at	1.91e-10	2.7e-12	-8.11982	17.6122	-1.50165
65900_at	1.95e-10	2.77e-12	8.11429	17.5868	1.03637	PTGFRN	prostaglandin F2 receptor inhibitor
65573_at	2.07e-10	2.97e-12	8.09935	17.5178	2.28305	PRRX1	paired related homeobox 1
63885_at	2.07e-10	2.98e-12	-8.09918	17.5171	-0.889879	ZRANB2	zinc finger RANBP2-type containing 2
60034_at	2.39e-10	3.46e-12	8.06733	17.3702	1.51412	ZNRF3	zinc and ring finger 3
65627_at	2.59e-10	3.77e-12	8.04884	17.285	1.0082	SLC35A3	solute carrier family 35 member A3
59965_at	2.81e-10	4.11e-12	8.03048	17.2004	0.929625	LINC00493	long intergenic non-protein coding RNA 493
63064_at	3.05e-10	4.48e-12	8.01198	17.1152	1.54309
53587_at	3.05e-10	4.51e-12	-8.01051	17.1085	-0.925504
63030_at	3.18e-10	4.73e-12	8.00078	17.0636	1.66737	NAPRT	nicotinate phosphoribosyltransferase
52617_at	3.18e-10	4.76e-12	-7.99919	17.0563	-1.15747	GPATCH2	G-patch domain containing 2
61284_r_at	3.31e-10	4.98e-12	7.98967	17.0125	1.62356	CNOT6L	CCR4-NOT transcription complex subunit 6 like
58482_at	3.39e-10	5.13e-12	7.98344	16.9839	1.44169	CAV2	caveolin 2
65753_at	3.46e-10	5.25e-12	7.97822	16.9598	1.60462	CRBN	cereblon
53131_at	3.7e-10	5.64e-12	-7.96298	16.8897	-0.787466	CANX	calnexin
64488_at	3.96e-10	6.08e-12	7.94716	16.8169	0.925484	IRGQ	immunity related GTPase Q
65433_at	4.1e-10	6.33e-12	-7.93841	16.7767	-1.29122	RNPC3	RNA binding region (RNP1, RRM) containing 3
65545_at	4.29e-10	6.66e-12	7.92761	16.727	1.36966	IGIP	IgA inducing protein
56911_r_at	4.34e-10	6.76e-12	-7.92446	16.7125	-1.26017
53998_at	4.4e-10	6.9e-12	-7.91991	16.6916	-1.69323
60317_at	4.4e-10	6.93e-12	-7.91923	16.6885	-1.44742
63394_at	4.41e-10	6.98e-12	7.91753	16.6807	0.838314	ARID4B	AT-rich interaction domain 4B
55761_at	4.69e-10	7.46e-12	-7.90325	16.6151	-2.31151
65644_at	4.71e-10	7.53e-12	7.90153	16.6072	0.741157	SLC17A5	solute carrier family 17 member 5
64095_at	4.8e-10	7.72e-12	7.89616	16.5825	2.08745	B3GALNT2	beta-1,3-N-acetylgalactosaminyltransferase 2
61315_at	5e-10	8.08e-12	-7.88644	16.5378	-1.50323	UGCG	UDP-glucose ceramide glucosyltransferase
62189_at	5.11e-10	8.29e-12	7.88097	16.5127	1.96194	FGL2	fibrinogen like 2
49551_at	5.15e-10	8.39e-12	-7.87836	16.5007	-2.50097
49633_at	5.19e-10	8.5e-12	-7.8754	16.4871	-2.22257	HES6	hes family bHLH transcription factor 6
59771_at	5.3e-10	8.72e-12	7.87001	16.4624	1.28488	SLC38A10	solute carrier family 38 member 10
65485_at	5.79e-10	9.58e-12	7.8499	16.37	0.867797	BBX	BBX, HMG-box containing
64430_at	5.8e-10	9.65e-12	7.8485	16.3636	1.46703	DHRS13	dehydrogenase/reductase 13
65550_at	6.06e-10	1.01e-11	7.83836	16.3171	1.83736	THSD4	thrombospondin type 1 domain containing 4
53726_r_at	6.44e-10	1.08e-11	7.82421	16.2521	0.746903
61817_at	6.61e-10	1.11e-11	7.81771	16.2223	1.71184	ANO4	anoctamin 4
59687_at	7.34e-10	1.24e-11	-7.7942	16.1144	-0.814498	LRRC59	leucine rich repeat containing 59
63893_f_at	7.39e-10	1.26e-11	7.79169	16.1029	2.21006	PPP1R14A	protein phosphatase 1 regulatory inhibitor subunit 14A
63632_at	7.68e-10	1.31e-11	7.7827	16.0617	1.11929	SCCPDH	saccharopine dehydrogenase (putative)
65785_i_at	7.83e-10	1.35e-11	7.77661	16.0338	1.10155	RPP25L	ribonuclease P/MRP subunit p25 like
59973_at	7.83e-10	1.35e-11	7.77637	16.0327	1.52344	CHM	CHM, Rab escort protein 1
65744_at	8.89e-10	1.54e-11	7.7483	15.9041	2.06525	GOLM1	golgi membrane protein 1
59336_at	1.03e-09	1.79e-11	7.71675	15.7596	1.88371	ARRB1	arrestin beta 1
61735_at	1.04e-09	1.82e-11	7.71214	15.7386	0.877734	LINC00667	long intergenic non-protein coding RNA 667
65342_at	1.06e-09	1.87e-11	7.70716	15.7157	1.91862	PTCD3	pentatricopeptide repeat domain 3
49280_s_at	1.1e-09	1.94e-11	-7.69899	15.6784	-1.87181	TAF1D	TATA-box binding protein associated factor, RNA polymerase I subunit D
63827_at	1.25e-09	2.21e-11	7.67127	15.5516	1.97399	SLC22A17	solute carrier family 22 member 17
59536_at	1.29e-09	2.3e-11	-7.66261	15.512	-1.28625
55815_at	1.32e-09	2.36e-11	7.6574	15.4882	1.93349	PPP1R12B	protein phosphatase 1 regulatory subunit 12B
57015_f_at	1.33e-09	2.39e-11	-7.65401	15.4727	-0.813817	TBC1D32	TBC1 domain family member 32
65899_at	1.44e-09	2.6e-11	7.63638	15.3921	0.848986	MTCH1	mitochondrial carrier 1
65467_at	1.61e-09	2.92e-11	-7.61114	15.2769	-1.09621	OXR1	oxidation resistance 1
59706_s_at	1.61e-09	2.93e-11	7.61053	15.2741	0.883445	ANAPC16	anaphase promoting complex subunit 16
61705_f_at	1.69e-09	3.09e-11	7.59897	15.2213	0.692178	CDKN2AIP	CDKN2A interacting protein
64719_at	1.7e-09	3.13e-11	-7.59665	15.2107	-2.7182	FN1	fibronectin 1
57331_at	1.79e-09	3.3e-11	7.58491	15.1571	2.06294	TSPAN2	tetraspanin 2
48762_r_at	1.79e-09	3.31e-11	7.58408	15.1533	0.863376	ECHDC2	enoyl-CoA hydratase domain containing 2
63970_s_at	1.85e-09	3.44e-11	7.5763	15.1179	1.42817	MRPL10	mitochondrial ribosomal protein L10
57542_at	1.87e-09	3.5e-11	-7.57258	15.1009	-1.58016
55235_r_at	1.87e-09	3.51e-11	-7.57175	15.0971	-1.79959
64451_at	2.09e-09	3.94e-11	7.54702	14.9844	0.866692	KCTD3	potassium channel tetramerization domain containing 3
64526_at	2.12e-09	4e-11	7.54348	14.9682	1.5681	PDZRN4	PDZ domain containing ring finger 4
60841_at	2.12e-09	4.02e-11	7.54256	14.964	1.08603	CD27-AS1	CD27 antisense RNA 1
58901_at	2.35e-09	4.49e-11	7.51891	14.8563	0.974986	PTEN	phosphatase and tensin homolog
54464_at	2.43e-09	4.66e-11	-7.51102	14.8204	-1.85389
65979_at	2.48e-09	4.78e-11	7.50529	14.7943	0.905961	RNASEK	ribonuclease K
64826_at	2.55e-09	4.93e-11	7.49855	14.7636	1.65685
64755_at	2.75e-09	5.33e-11	-7.48203	14.6884	-1.22657	PTCD3	pentatricopeptide repeat domain 3
49023_r_at	2.82e-09	5.5e-11	7.47504	14.6566	1.48765	ZNF667-AS1	ZNF667 antisense RNA 1 (head to head)
62555_at	3e-09	5.87e-11	7.46116	14.5935	1.33981	DDX50	DEAD-box helicase 50
61965_at	3.14e-09	6.17e-11	7.45019	14.5436	2.13951	ALDH7A1	aldehyde dehydrogenase 7 family member A1
63314_at	3.23e-09	6.37e-11	7.44341	14.5128	1.65493	TMTC4	transmembrane and tetratricopeptide repeat containing 4
63957_s_at	3.28e-09	6.5e-11	7.43897	14.4926	1.95458	1-Mar	mitochondrial amidoxime reducing component 1
65904_at	3.49e-09	6.94e-11	7.42503	14.4293	1.52411	CACNA2D1	calcium voltage-gated channel auxiliary subunit alpha2delta 1
58361_at	3.6e-09	7.19e-11	7.4174	14.3946	2.34032	PI15	peptidase inhibitor 15
63345_at	3.6e-09	7.21e-11	7.41671	14.3915	2.00839	MLLT10	myeloid/lymphoid or mixed-lineage leukemia; translocated to, 10
56584_at	3.95e-09	7.96e-11	7.39553	14.2953	1.47524	FN3KRP	fructosamine 3 kinase related protein
49159_at	3.98e-09	8.03e-11	7.39342	14.2858	1.51576	MACROD1	MACRO domain containing 1
59304_at	4.06e-09	8.24e-11	7.38784	14.2604	0.622238	PHLDA3	pleckstrin homology like domain family A member 3
54290_at	4.06e-09	8.27e-11	-7.38721	14.2576	-1.70701
64951_at	4.08e-09	8.35e-11	-7.38512	14.2481	-1.28909
64008_at	4.5e-09	9.23e-11	7.36338	14.1495	0.764851	RBM25	RNA binding motif protein 25
64090_s_at	4.57e-09	9.41e-11	7.35931	14.131	1.88948	ACYP2	acylphosphatase 2
64355_s_at	4.66e-09	9.63e-11	-7.35429	14.1082	-0.593276	ACTB	actin beta
64691_at	5.04e-09	1.05e-10	7.33627	14.0266	0.628651	RHBDD1	rhomboid domain containing 1
63580_at	5.62e-09	1.17e-10	7.312	13.9167	2.05095	WNK2	WNK lysine deficient protein kinase 2
58952_at	5.65e-09	1.18e-10	7.31012	13.9082	0.682665	ROGDI	rogdi homolog
62954_at	5.81e-09	1.22e-10	-7.30313	13.8765	-0.89614	CCT6P1///CCT6P3	chaperonin containing TCP1 subunit 6 pseudogene 1///chaperonin containing TCP1 subunit 6 pseudogene 3
66354_at	5.91e-09	1.25e-10	-7.29818	13.8542	-1.4011
58132_at	5.91e-09	1.25e-10	-7.29769	13.8519	-1.17664
62950_at	6.04e-09	1.28e-10	7.29229	13.8275	1.08031	EMB	embigin
63974_at	6.14e-09	1.31e-10	7.28796	13.8079	1.42793	ASTN2	astrotactin 2
52429_at	6.22e-09	1.33e-10	7.28435	13.7916	1.51681	LFNG	LFNG O-fucosylpeptide 3-beta-N-acetylglucosaminyltransferase
50127_g_at	6.24e-09	1.34e-10	7.28278	13.7845	1.76024	MTPAP	mitochondrial poly(A) polymerase
64149_at	6.36e-09	1.37e-10	7.27791	13.7624	0.833661	ANAPC16	anaphase promoting complex subunit 16
60457_at	6.97e-09	1.51e-10	-7.25717	13.6687	-0.839993	TBRG1	transforming growth factor beta regulator 1
49813_at	7.42e-09	1.61e-10	7.24304	13.6049	1.2736	CRLS1	cardiolipin synthase 1
61624_at	7.43e-09	1.62e-10	7.24172	13.5989	1.00173	RAB11A	RAB11A, member RAS oncogene family
64969_r_at	8.49e-09	1.86e-10	-7.212	13.4647	-1.64959	LINC01560	long intergenic non-protein coding RNA 1560
62968_at	8.95e-09	1.96e-10	7.19999	13.4106	1.28976	PWWP2B	PWWP domain containing 2B
62152_at	8.97e-09	1.98e-10	7.19858	13.4042	1.48236	MTX3	metaxin 3
61296_at	9.23e-09	2.04e-10	-7.19166	13.373	-1.12998	INTS8	integrator complex subunit 8
53579_at	1.01e-08	2.24e-10	-7.17125	13.281	-1.77553	MUCL1	mucin like 1
61182_at	1.08e-08	2.41e-10	-7.15586	13.2117	-0.760747
64052_at	1.14e-08	2.54e-10	-7.14369	13.1569	-0.902854	PDPK1	3-phosphoinositide dependent protein kinase 1
61159_at	1.15e-08	2.57e-10	-7.14141	13.1466	-0.639222
63245_i_at	1.16e-08	2.61e-10	-7.13797	13.1311	-1.58169	LMLN	leishmanolysin like peptidase
60143_r_at	1.2e-08	2.72e-10	-7.12924	13.0918	-0.851491
64925_at	1.29e-08	2.92e-10	7.11353	13.0212	1.34615	RNF141	ring finger protein 141
63141_r_at	1.31e-08	2.97e-10	-7.11014	13.0059	-0.808934	MTDH	metadherin
65205_at	1.47e-08	3.35e-10	-7.08388	12.888	-2.07655
60076_at	1.63e-08	3.73e-10	-7.06037	12.7824	-1.99397	SOX4	SRY-box 4
57137_r_at	1.66e-08	3.82e-10	-7.05506	12.7585	-1.66048
61496_at	1.67e-08	3.85e-10	-7.05324	12.7504	-0.867772	RNF213	ring finger protein 213
48620_at	1.73e-08	4.01e-10	-7.04476	12.7124	-2.29228	FAR2P2///FAR2P1	fatty acyl-CoA reductase 2 pseudogene 2///fatty acyl-CoA reductase 2 pseudogene 1
61100_at	1.73e-08	4.02e-10	-7.04426	12.7101	-1.74588	ANKRD13A	ankyrin repeat domain 13A
63282_f_at	1.76e-08	4.1e-10	-7.03999	12.691	-0.941934	YWHAG	tyrosine 3-monooxygenase/tryptophan 5-monooxygenase activation protein gamma
54325_at	1.81e-08	4.24e-10	7.03239	12.6569	1.55866	STXBP5	syntaxin binding protein 5
49058_at	1.84e-08	4.33e-10	7.02792	12.6368	1.04716	B3GALT6	beta-1,3-galactosyltransferase 6
65386_at	2.05e-08	4.82e-10	7.00453	12.532	1.56825
55903_at	2.17e-08	5.13e-10	-6.99093	12.4711	-1.2153
65761_at	2.29e-08	5.43e-10	6.97844	12.4153	0.761464	TPRG1L	tumor protein p63 regulated 1-like
56990_f_at	2.29e-08	5.44e-10	-6.97786	12.4127	-1.5624	ERVW-1	endogenous retrovirus group W member 1
60029_i_at	2.39e-08	5.7e-10	6.96761	12.3668	1.75483	PTRHD1	peptidyl-tRNA hydrolase domain containing 1
61149_at	2.42e-08	5.79e-10	-6.96429	12.352	-1.14393
61298_at	2.46e-08	5.92e-10	6.95962	12.3311	0.908248	FOXC1	forkhead box C1
60031_at	2.56e-08	6.2e-10	6.94942	12.2855	1.62017	NDNF	neuron derived neurotrophic factor
52825_f_at	2.56e-08	6.2e-10	-6.94934	12.2852	-1.09018
58784_s_at	2.67e-08	6.49e-10	6.93951	12.2412	0.760797	GMPR2	guanosine monophosphate reductase 2
57041_s_at	2.7e-08	6.58e-10	6.93642	12.2274	1.12191	SDF4	stromal cell derived factor 4
65637_at	2.73e-08	6.67e-10	6.93323	12.2132	0.753027	VAPB	VAMP associated protein B and C
57315_r_at	2.85e-08	6.97e-10	-6.92369	12.1706	-0.731583	POLDIP3	DNA polymerase delta interacting protein 3
63766_at	2.85e-08	7.01e-10	-6.92253	12.1654	-1.95237
58624_at	3.08e-08	7.59e-10	-6.90499	12.0871	-1.30023	ARFGEF3	ARFGEF family member 3
63595_at	3.1e-08	7.68e-10	-6.90255	12.0763	-1.06305	LOC114224	uncharacterized LOC114224
49175_at	3.13e-08	7.79e-10	6.8994	12.0622	1.53523	EMC4	ER membrane protein complex subunit 4
57842_f_at	3.13e-08	7.79e-10	6.89935	12.062	0.739955	TCF25	transcription factor 25
64012_at	3.18e-08	7.94e-10	6.89505	12.0428	1.44672	SMPDL3B	sphingomyelin phosphodiesterase acid like 3B
65221_at	3.21e-08	8.03e-10	-6.89262	12.032	-1.62956
62489_at	3.25e-08	8.16e-10	6.88912	12.0164	1.90638	EOGT	EGF domain specific O-linked N-acetylglucosamine transferase
64354_f_at	3.48e-08	8.78e-10	6.8732	11.9455	1.34346	ID2	inhibitor of DNA binding 2, HLH protein
55317_at	3.74e-08	9.45e-10	6.85701	11.8734	2.0894	TMEM150C	transmembrane protein 150C
50983_at	3.78e-08	9.58e-10	6.8539	11.8595	1.62139	TM9SF1	transmembrane 9 superfamily member 1
65833_at	4.1e-08	1.04e-09	6.83531	11.7768	0.650847	MRPL38	mitochondrial ribosomal protein L38
61536_r_at	4.18e-08	1.07e-09	-6.83032	11.7546	-1.56436
64082_r_at	4.36e-08	1.12e-09	6.82024	11.7098	1.04883	KAT14	lysine acetyltransferase 14
59893_at	4.42e-08	1.13e-09	6.81676	11.6944	1.39657
62316_at	4.5e-08	1.16e-09	-6.81205	11.6734	-0.810335	NF1	neurofibromin 1
62630_at	4.53e-08	1.17e-09	-6.80993	11.664	-1.95756	CAMSAP1	calmodulin regulated spectrin associated protein 1
64407_at	4.82e-08	1.25e-09	6.79538	11.5994	2.00884	SYNPO2	synaptopodin 2
66293_at	4.86e-08	1.26e-09	-6.79289	11.5883	-1.25205
49508_at	4.93e-08	1.29e-09	-6.78911	11.5715	-2.19335	HK2	hexokinase 2
66058_r_at	5.14e-08	1.34e-09	-6.77946	11.5287	-0.727467	SLC36A1	solute carrier family 36 member 1
62924_at	5.21e-08	1.37e-09	-6.77578	11.5124	-1.25905
63743_at	5.33e-08	1.4e-09	6.77012	11.4873	1.25517	SUMF2	sulfatase modifying factor 2
65549_at	5.37e-08	1.42e-09	6.76769	11.4765	1.15528	CHURC1	churchill domain containing 1
48619_at	5.41e-08	1.44e-09	6.76481	11.4638	1.31997	TBCK	TBC1 domain containing kinase
59769_s_at	5.41e-08	1.44e-09	-6.76458	11.4628	-1.30428
62229_at	5.44e-08	1.45e-09	-6.76294	11.4555	-0.908382
49369_at	5.5e-08	1.47e-09	-6.75979	11.4415	-1.17281
59694_at	5.59e-08	1.5e-09	6.75552	11.4226	1.49029	EPHX1	epoxide hydrolase 1
54320_at	5.67e-08	1.52e-09	6.75171	11.4057	1.4268	CWH43	cell wall biogenesis 43 C-terminal homolog
50977_i_at	5.71e-08	1.54e-09	6.74946	11.3957	0.808303	SCML1	sex comb on midleg-like 1 (Drosophila)
48883_at	5.83e-08	1.58e-09	6.7441	11.372	0.51533	MTFR1L	mitochondrial fission regulator 1 like
59553_at	5.88e-08	1.59e-09	-6.74171	11.3614	-1.78792	KMT2E	lysine methyltransferase 2E
63061_f_at	6.24e-08	1.7e-09	-6.72805	11.3009	-0.905543	KRIT1	KRIT1, ankyrin repeat containing
49879_at	6.32e-08	1.72e-09	-6.72455	11.2854	-2.10556
62295_at	6.39e-08	1.75e-09	-6.7216	11.2724	-1.36877	RGPD4	RANBP2-like and GRIP domain containing 4
61028_at	6.63e-08	1.82e-09	-6.7127	11.233	-1.64193
65956_at	6.86e-08	1.89e-09	6.70439	11.1963	0.760817	ERBIN	erbb2 interacting protein
62509_at	7.01e-08	1.93e-09	-6.69917	11.1732	-1.92975
60784_at	7.01e-08	1.94e-09	6.69857	11.1705	1.40339	RAB3B	RAB3B, member RAS oncogene family
63832_at	7.08e-08	1.97e-09	6.69546	11.1568	1.73097	PSD3	pleckstrin and Sec7 domain containing 3
56572_at	7.13e-08	1.98e-09	6.69353	11.1483	1.08039	MMP2	matrix metallopeptidase 2
51668_s_at	7.14e-08	1.99e-09	6.69261	11.1442	2.00003	HSBP1L1	heat shock factor binding protein 1 like 1
57224_s_at	7.21e-08	2.02e-09	-6.68955	11.1307	-1.16766	LOC642846///DDX12P///DDX11	DEAD/H (Asp-Glu-Ala-Asp/His) box polypeptide 11-like///DEAD/H-box helicase 12, pseudogene///DEAD/H-box helicase 11
60036_at	7.25e-08	2.04e-09	6.68761	11.1221	0.997097	GLIS2	GLIS family zinc finger 2
54207_f_at	7.25e-08	2.04e-09	-6.68727	11.1206	-0.997544	WAC	WW domain containing adaptor with coiled-coil
63963_s_at	7.48e-08	2.11e-09	6.67981	11.0877	0.654931	FAM134C	family with sequence similarity 134 member C
60226_at	7.53e-08	2.13e-09	6.67751	11.0775	2.26477	ASB5	ankyrin repeat and SOCS box containing 5
65127_at	7.78e-08	2.21e-09	6.66983	11.0436	1.81432	SPATC1L	spermatogenesis and centriole associated 1-like
49140_at	7.92e-08	2.26e-09	6.66503	11.0224	1.90779	SOCS3	suppressor of cytokine signaling 3
63450_at	8.02e-08	2.29e-09	-6.66174	11.0079	-1.39515
61498_r_at	8.47e-08	2.42e-09	-6.64908	10.952	-1.4727
64287_s_at	8.65e-08	2.48e-09	-6.64375	10.9286	-0.676291	RPS24	ribosomal protein S24
48881_at	9.21e-08	2.65e-09	6.62915	10.8642	0.81666	PCYOX1	prenylcysteine oxidase 1
62386_at	9.88e-08	2.85e-09	-6.61298	10.793	-0.813167
61302_at	1.04e-07	3.02e-09	-6.60069	10.7389	-0.593131	CNPY2	canopy FGF signaling regulator 2
63425_r_at	1.07e-07	3.1e-09	6.59475	10.7128	0.628233	SPATA3-AS1	SPATA3 antisense RNA 1 (head to head)
57280_f_at	1.07e-07	3.12e-09	6.59328	10.7063	1.07027	HLA-B	major histocompatibility complex, class I, B
66327_at	1.13e-07	3.31e-09	-6.57987	10.6474	-1.53683
60896_at	1.14e-07	3.35e-09	6.57734	10.6363	2.28717	ITGB8	integrin subunit beta 8
64688_at	1.16e-07	3.4e-09	-6.5742	10.6224	-1.92742	FBXO45	F-box protein 45
59651_at	1.18e-07	3.47e-09	-6.56947	10.6017	-1.80595
66105_s_at	1.23e-07	3.62e-09	6.55988	10.5596	0.870715	GMPR2	guanosine monophosphate reductase 2
57238_at	1.23e-07	3.62e-09	-6.55982	10.5593	-0.897106	ZNF587	zinc finger protein 587
58009_r_at	1.25e-07	3.7e-09	-6.55538	10.5398	-1.48355
56866_at	1.28e-07	3.81e-09	-6.54869	10.5105	-1.80753	OGFR	opioid growth factor receptor
55729_at	1.28e-07	3.83e-09	-6.54776	10.5064	-0.781837
60658_at	1.33e-07	3.98e-09	-6.53895	10.4677	-1.98478
63800_at	1.33e-07	3.99e-09	6.53835	10.4651	1.44311	C12orf75	chromosome 12 open reading frame 75
65961_at	1.33e-07	3.99e-09	6.53829	10.4649	0.782355	FIS1	fission, mitochondrial 1
65896_at	1.34e-07	4.03e-09	6.5361	10.4552	0.815296	MMADHC	methylmalonic aciduria and homocystinuria, cblD type
63541_at	1.38e-07	4.18e-09	-6.52835	10.4213	-1.6996	BTNL9	butyrophilin like 9
54792_at	1.39e-07	4.2e-09	6.52703	10.4155	1.91461	TSPAN2	tetraspanin 2
64384_at	1.39e-07	4.24e-09	6.52517	10.4073	1.19541	CHCHD5	coiled-coil-helix-coiled-coil-helix domain containing 5
65826_at	1.45e-07	4.41e-09	-6.51596	10.367	-0.812843	YWHAG	tyrosine 3-monooxygenase/tryptophan 5-monooxygenase activation protein gamma
54527_at	1.57e-07	4.8e-09	6.49723	10.285	1.2528	LOC285835	uncharacterized LOC285835
48799_at	1.58e-07	4.82e-09	6.49616	10.2803	0.98672	NPDC1	neural proliferation, differentiation and control 1
49216_at	1.58e-07	4.85e-09	-6.49483	10.2745	-1.69425	PCGF3	polycomb group ring finger 3
56268_at	1.6e-07	4.91e-09	-6.49222	10.2631	-0.92387
51818_s_at	1.62e-07	5e-09	6.48821	10.2455	1.11584	B3GALNT2	beta-1,3-N-acetylgalactosaminyltransferase 2
64933_at	1.62e-07	5.01e-09	6.48762	10.2429	1.81124	ZNF655	zinc finger protein 655
56193_r_at	1.62e-07	5.04e-09	-6.48639	10.2376	-0.928835
56878_at	1.63e-07	5.08e-09	-6.48475	10.2304	-0.565637	SFXN1	sideroflexin 1
64406_at	1.69e-07	5.26e-09	-6.47691	10.1961	-1.3563	THUMPD3-AS1	THUMPD3 antisense RNA 1
57211_at	1.71e-07	5.35e-09	-6.47293	10.1787	-1.64667
65960_at	1.72e-07	5.38e-09	6.47183	10.1739	0.986916	BCL2L11	BCL2 like 11
56922_at	1.75e-07	5.5e-09	-6.46684	10.1521	-1.88642	NT5C3A	5'-nucleotidase, cytosolic IIIA
64458_at	1.79e-07	5.65e-09	6.4609	10.1262	0.5294	ZNRD1	zinc ribbon domain containing 1
57578_at	1.8e-07	5.67e-09	-6.45992	10.1218	-0.672545	RRP7BP	ribosomal RNA processing 7 homolog B, pseudogene
64417_at	1.8e-07	5.7e-09	6.45869	10.1165	1.12786	LZIC	leucine zipper and CTNNBIP1 domain containing
49265_g_at	1.81e-07	5.73e-09	6.45763	10.1119	1.42814
62558_at	1.87e-07	5.96e-09	-6.4489	10.0738	-1.59558	KIAA1143	KIAA1143
62522_at	2.02e-07	6.44e-09	-6.43147	9.99772	-1.88923
63546_at	2.02e-07	6.46e-09	6.43105	9.99588	0.759519	GOLGA8H	golgin A8 family member H
65701_at	2.03e-07	6.49e-09	6.42971	9.99002	0.749412	TMEM214	transmembrane protein 214
51894_at	2.05e-07	6.59e-09	6.4264	9.9756	2.28278
50959_at	2.06e-07	6.63e-09	6.42507	9.9698	0.516397	CENPB	centromere protein B
50375_at	2.06e-07	6.65e-09	-6.42444	9.96703	-1.96586
65491_at	2.07e-07	6.71e-09	6.42252	9.95867	0.823424	GPCPD1	glycerophosphocholine phosphodiesterase 1
64282_at	2.08e-07	6.75e-09	-6.42113	9.95263	-0.563642	NUF2	NUF2, NDC80 kinetochore complex component
63417_at	2.08e-07	6.76e-09	-6.42063	9.95045	-1.71199	ZNF638	zinc finger protein 638
49279_s_at	2.13e-07	6.94e-09	-6.41475	9.92483	-1.80854	TAF1D	TATA-box binding protein associated factor, RNA polymerase I subunit D
48861_at	2.14e-07	7e-09	6.41286	9.91659	1.56242	ALKBH7	alkB homolog 7
60932_r_at	2.15e-07	7.05e-09	-6.41143	9.91038	-1.23484
55430_at	2.17e-07	7.13e-09	-6.40888	9.89926	-1.22611
64573_r_at	2.2e-07	7.25e-09	-6.40505	9.88259	-0.481834	ZSCAN32	zinc finger and SCAN domain containing 32
64371_at	2.23e-07	7.36e-09	-6.4018	9.86842	-0.682575	SUGP2	SURP and G-patch domain containing 2
66139_at	2.26e-07	7.5e-09	-6.39749	9.84967	-1.44877
64893_at	2.26e-07	7.51e-09	6.39724	9.84856	1.03845	JMJD1C	jumonji domain containing 1C
62523_at	2.26e-07	7.52e-09	6.39682	9.84675	1.78472	LRCH2	leucine rich repeats and calponin homology domain containing 2
49000_at	2.38e-07	7.92e-09	6.38535	9.79683	1.17681	CCDC53	coiled-coil domain containing 53
63810_at	2.54e-07	8.47e-09	-6.37024	9.73112	-0.839708	ARMC10	armadillo repeat containing 10
56524_at	2.57e-07	8.59e-09	-6.36701	9.71712	-2.10971
52001_r_at	2.62e-07	8.8e-09	-6.36153	9.69332	-0.590418
66069_at	2.66e-07	8.94e-09	-6.35813	9.67853	-1.75496
55349_at	2.85e-07	9.6e-09	-6.34213	9.60908	-1.31553	STAG3L2///STAG3L3///STAG3L1///STAG3	stromal antigen 3-like 2 (pseudogene)///stromal antigen 3-like 3 (pseudogene)///stromal antigen 3-like 1 (pseudogene)///stromal antigen 3
55321_g_at	3.02e-07	1.02e-08	6.32825	9.54886	1.58531	TMEM150C	transmembrane protein 150C
60794_f_at	3.04e-07	1.03e-08	-6.32649	9.54125	-1.07858	ZNF814	zinc finger protein 814
58546_i_at	3.04e-07	1.03e-08	-6.32541	9.53657	-1.4295
63897_at	3.05e-07	1.04e-08	-6.3247	9.53348	-1.40315
62220_at	3.05e-07	1.04e-08	-6.32402	9.53055	-1.49808
52509_at	3.08e-07	1.05e-08	-6.32137	9.51904	-1.87405
63687_at	3.08e-07	1.06e-08	-6.32064	9.51587	-2.09031
62650_at	3.23e-07	1.11e-08	-6.30978	9.46885	-1.051
64924_at	3.42e-07	1.18e-08	6.29589	9.4087	0.784813	TFB2M	transcription factor B2, mitochondrial
64180_at	3.66e-07	1.26e-08	6.28015	9.34065	1.22762	CNRIP1	cannabinoid receptor interacting protein 1
66998_at	3.78e-07	1.31e-08	-6.27271	9.30845	-1.00987
60474_at	3.85e-07	1.33e-08	6.26783	9.28736	1.41342	FERMT1	fermitin family member 1
54684_at	3.89e-07	1.35e-08	-6.26522	9.27609	-1.86128
62223_at	3.94e-07	1.37e-08	-6.26157	9.26032	-1.22196	SNX22	sorting nexin 22
62661_at	4.04e-07	1.41e-08	-6.25549	9.23411	-1.15343
65223_r_at	4.29e-07	1.5e-08	-6.24135	9.17305	-1.56753
65879_at	4.36e-07	1.53e-08	6.23703	9.15446	0.585279	SDF4	stromal cell derived factor 4
61126_at	4.36e-07	1.53e-08	6.23659	9.15255	0.688704	DOCK5	dedicator of cytokinesis 5
62705_at	4.54e-07	1.6e-08	-6.22704	9.11138	-1.44968	LINC01000	long intergenic non-protein coding RNA 1000
61656_at	4.61e-07	1.63e-08	6.22264	9.09242	1.39684	CISD2	CDGSH iron sulfur domain 2
63826_at	4.61e-07	1.63e-08	6.22256	9.09207	0.840887	OSBPL9	oxysterol binding protein like 9
65975_at	4.67e-07	1.66e-08	6.21896	9.07656	1.11312	SH3BGRL2	SH3 domain binding glutamate rich protein like 2
48800_at	4.67e-07	1.66e-08	6.21852	9.07469	1.58314	POLR1D	RNA polymerase I subunit D
65643_at	4.79e-07	1.71e-08	6.21217	9.04732	0.648096	APH1B	aph-1 homolog B, gamma-secretase subunit
65469_at	4.79e-07	1.71e-08	6.21166	9.04513	0.991799	SNORA60///SNHG11	small nucleolar RNA, H/ACA box 60///small nucleolar RNA host gene 11
61319_at	4.83e-07	1.73e-08	6.20928	9.03487	0.906163	MRFAP1	Morf4 family associated protein 1
65883_at	4.84e-07	1.74e-08	-6.20822	9.0303	-0.811801	PILRB	paired immunoglobin-like type 2 receptor beta
60468_at	4.85e-07	1.74e-08	6.20734	9.02654	0.920905	STAM2	signal transducing adaptor molecule 2
63607_at	4.91e-07	1.77e-08	6.20421	9.01303	1.6142	FAM208B	family with sequence similarity 208 member B
51872_r_at	5e-07	1.81e-08	-6.19946	8.9926	-0.601178
63059_r_at	5.1e-07	1.85e-08	-6.19453	8.97139	-1.39821
49864_at	5.25e-07	1.91e-08	-6.18732	8.94039	-2.2917
48691_at	5.27e-07	1.92e-08	6.18607	8.93503	0.714415	NUP54	nucleoporin 54
56809_at	5.33e-07	1.94e-08	6.18327	8.92301	1.66767	NBEA	neurobeachin
49493_at	5.5e-07	2.01e-08	-6.17544	8.88932	-0.755548
63133_at	5.58e-07	2.04e-08	-6.17155	8.87264	-1.26432	PSMD7	proteasome 26S subunit, non-ATPase 7
63696_at	5.62e-07	2.06e-08	-6.16977	8.86501	-1.40184
49217_g_at	5.63e-07	2.07e-08	-6.16888	8.86116	-0.828446	PCGF3	polycomb group ring finger 3
60181_at	5.96e-07	2.19e-08	6.15538	8.80321	1.72324	MIR99AHG	mir-99a-let-7c cluster host gene
64896_at	6.04e-07	2.23e-08	6.15165	8.78721	0.752961	FAM98B	family with sequence similarity 98 member B
64379_at	6.06e-07	2.24e-08	6.15039	8.78183	0.562939	DTNBP1	dystrobrevin binding protein 1
65470_at	6.07e-07	2.25e-08	-6.14968	8.77879	-0.700014	BRD4	bromodomain containing 4
59443_at	6.29e-07	2.34e-08	6.14094	8.74128	1.19635	PPIL3	peptidylprolyl isomerase like 3
55726_at	6.45e-07	2.4e-08	-6.13502	8.71595	-1.3482	AKAP8L	A-kinase anchoring protein 8 like
62605_at	6.55e-07	2.44e-08	-6.13073	8.69756	-0.885875	MFSD14C	major facilitator superfamily domain containing 14C
63710_at	6.9e-07	2.58e-08	-6.11872	8.6461	-2.1898
61560_r_at	6.95e-07	2.6e-08	-6.11658	8.63696	-1.2052
63323_at	7.09e-07	2.66e-08	6.11138	8.6147	0.598041	CHID1	chitinase domain containing 1
54214_at	7.09e-07	2.67e-08	-6.11082	8.61231	-0.921378
63644_at	7.13e-07	2.69e-08	6.10925	8.60559	1.33071	EFEMP2	EGF containing fibulin like extracellular matrix protein 2
65909_s_at	7.28e-07	2.75e-08	6.10408	8.58348	0.654524	SPIN1	spindlin 1
65863_at	7.29e-07	2.76e-08	6.10329	8.58008	1.4393	MSRB3	methionine sulfoxide reductase B3
57130_at	7.39e-07	2.8e-08	-6.09947	8.56377	-1.22939	ZNF207	zinc finger protein 207
56129_at	7.57e-07	2.88e-08	-6.09347	8.5381	-1.23792	FAM120A	family with sequence similarity 120A
62213_at	7.96e-07	3.03e-08	6.08156	8.48726	1.05408	LOXL4	lysyl oxidase like 4
51785_s_at	8.12e-07	3.1e-08	6.07663	8.46621	1.88266	PYROXD2	pyridine nucleotide-disulphide oxidoreductase domain 2
61658_at	8.22e-07	3.14e-08	6.07334	8.45215	1.10332	TIMM23	translocase of inner mitochondrial membrane 23
64631_at	8.38e-07	3.21e-08	-6.06853	8.43164	-0.835374
64148_at	8.41e-07	3.23e-08	6.0673	8.42639	0.919894	CDS2	CDP-diacylglycerol synthase 2
49671_at	8.62e-07	3.32e-08	-6.06111	8.39999	-0.949095	MALAT1	metastasis associated lung adenocarcinoma transcript 1 (non-protein coding)
60481_i_at	8.75e-07	3.37e-08	6.05725	8.38353	1.13343	CHCHD1	coiled-coil-helix-coiled-coil-helix domain containing 1
58780_s_at	8.9e-07	3.44e-08	6.05288	8.36489	1.18789	ARHGEF40	Rho guanine nucleotide exchange factor 40
63916_r_at	8.92e-07	3.45e-08	-6.0519	8.36069	-2.80318	UGT2B15	UDP glucuronosyltransferase family 2 member B15
63070_at	9.27e-07	3.6e-08	6.04263	8.32121	1.08518	KANSL3	KAT8 regulatory NSL complex subunit 3
65043_at	9.31e-07	3.62e-08	-6.04124	8.31531	-1.36424	EXOC4	exocyst complex component 4
64444_at	9.36e-07	3.65e-08	-6.03955	8.30811	-0.821242	NT5C3A	5'-nucleotidase, cytosolic IIIA
63622_at	9.36e-07	3.65e-08	6.03904	8.30593	0.674829	NAA38	N(alpha)-acetyltransferase 38, NatC auxiliary subunit
49009_at	9.56e-07	3.74e-08	6.03366	8.28304	0.955478	COL4A3BP	collagen type IV alpha 3 binding protein
52495_at	9.74e-07	3.82e-08	-6.02911	8.26365	-1.145
62982_at	9.75e-07	3.83e-08	6.0282	8.25979	1.15113	SIRT5	sirtuin 5
61355_at	9.86e-07	3.88e-08	6.02522	8.24713	0.993813	MBNL3	muscleblind like splicing regulator 3
61649_at	9.93e-07	3.92e-08	6.02309	8.23805	0.781671	CDC40	cell division cycle 40
51006_s_at	9.97e-07	3.94e-08	6.02192	8.23308	1.10455	TP53I13	tumor protein p53 inducible protein 13
52591_s_at	9.97e-07	3.95e-08	6.02125	8.2302	1.24239	GCLC	glutamate-cysteine ligase catalytic subunit
59613_r_at	1e-06	3.98e-08	-6.01931	8.22195	-0.849462
49751_at	1.01e-06	4.01e-08	6.01779	8.2155	0.598997	ARL6IP6	ADP ribosylation factor like GTPase 6 interacting protein 6
64311_s_at	1.01e-06	4.01e-08	6.01778	8.21545	0.989144	LOC100130175///BBIP1	uncharacterized LOC100130175///BBSome interacting protein 1
62305_at	1.03e-06	4.1e-08	-6.01264	8.19361	-0.816244
58436_at	1.04e-06	4.16e-08	6.00918	8.17891	1.00991	ZNF740	zinc finger protein 740
51794_at	1.06e-06	4.26e-08	6.00407	8.15718	1.0309	P2RY1	purinergic receptor P2Y1
51002_s_at	1.06e-06	4.26e-08	6.00383	8.15618	0.76384	PLIN3	perilipin 3
65867_at	1.06e-06	4.28e-08	6.00286	8.15207	1.22798	FXYD6	FXYD domain containing ion transport regulator 6
58530_r_at	1.07e-06	4.31e-08	-6.00127	8.14531	-0.735343	TBC1D22B	TBC1 domain family member 22B
51936_at	1.09e-06	4.39e-08	5.99722	8.1281	1.85234	ANKRD29	ankyrin repeat domain 29
61675_at	1.11e-06	4.49e-08	5.99171	8.10471	0.697574	FAM177A1	family with sequence similarity 177 member A1
60831_at	1.17e-06	4.73e-08	5.97999	8.055	1.09849	WDR25	WD repeat domain 25
63307_at	1.2e-06	4.87e-08	5.97312	8.02583	0.793972	PNKD	paroxysmal nonkinesigenic dyskinesia
64360_f_at	1.23e-06	5e-08	5.96735	8.00139	1.01781	RPS12	ribosomal protein S12
62553_at	1.25e-06	5.09e-08	5.96318	7.98374	1.05274	CMTR2	cap methyltransferase 2
58485_at	1.26e-06	5.16e-08	5.96019	7.97108	1.523	BMPR1A	bone morphogenetic protein receptor type 1A
63074_at	1.26e-06	5.18e-08	-5.95922	7.96695	-1.28052
65053_r_at	1.28e-06	5.27e-08	-5.95525	7.95014	-0.908417
51181_at	1.29e-06	5.3e-08	-5.9539	7.94443	-1.65804
65035_at	1.31e-06	5.4e-08	5.94957	7.9261	1.32736
66096_at	1.35e-06	5.56e-08	-5.94294	7.89804	-0.921442
58770_f_at	1.36e-06	5.61e-08	-5.94064	7.88832	-0.626638	AGPAT2	1-acylglycerol-3-phosphate O-acyltransferase 2
64911_s_at	1.37e-06	5.66e-08	5.93878	7.88047	0.670911	PCID2	PCI domain containing 2
63163_f_at	1.41e-06	5.83e-08	-5.93171	7.85057	-0.95333
64033_at	1.41e-06	5.88e-08	5.92987	7.84278	1.51638	SDPR	serum deprivation response
64313_at	1.43e-06	5.95e-08	-5.92737	7.83221	-0.79416	CECR5	cat eye syndrome chromosome region, candidate 5
59407_at	1.44e-06	6.01e-08	5.92495	7.82201	1.43331	GTF2H2B	general transcription factor IIH subunit 2B (pseudogene)
48678_at	1.52e-06	6.35e-08	5.91204	7.7675	1.25152	MAN1C1	mannosidase alpha class 1C member 1
53756_f_at	1.57e-06	6.56e-08	-5.90467	7.73639	-1.09186
63901_r_at	1.58e-06	6.64e-08	-5.90186	7.72451	-0.570014
50084_at	1.59e-06	6.68e-08	-5.90053	7.7189	-1.18793	DYNC1H1	dynein cytoplasmic 1 heavy chain 1
59312_at	1.59e-06	6.68e-08	5.90052	7.71889	0.60662	MEGF8	multiple EGF like domains 8
61792_at	1.6e-06	6.74e-08	5.89835	7.70972	1.46857	PDGFC	platelet derived growth factor C
58589_s_at	1.61e-06	6.82e-08	5.89583	7.69909	0.984582	LSAMP	limbic system-associated membrane protein
53045_at	1.64e-06	6.97e-08	-5.8909	7.67832	-0.432753
61133_r_at	1.65e-06	7e-08	5.88971	7.67329	0.653342
63351_at	1.67e-06	7.09e-08	5.88671	7.66067	1.32335	BPTF	bromodomain PHD finger transcription factor
62820_at	1.71e-06	7.28e-08	-5.8808	7.63577	-0.469409
64937_at	1.76e-06	7.52e-08	5.87333	7.6043	1.45236	POPDC2	popeye domain containing 2
64255_r_at	1.82e-06	7.78e-08	-5.8655	7.57135	-1.49341	PLEKHH3	pleckstrin homology, MyTH4 and FERM domain containing H3
65334_at	1.94e-06	8.32e-08	-5.84984	7.50553	-1.86667	RNPC3	RNA binding region (RNP1, RRM) containing 3
48651_at	1.97e-06	8.46e-08	5.84592	7.48906	0.611044	LMBRD1	LMBR1 domain containing 1
59798_r_at	1.97e-06	8.47e-08	-5.84556	7.48754	-0.688997	JTB	jumping translocation breakpoint
66844_at	1.97e-06	8.51e-08	-5.84454	7.48325	-0.697063
61248_at	2e-06	8.63e-08	-5.84136	7.46993	-1.12191
63031_at	2.06e-06	8.92e-08	5.83383	7.43828	0.67271	CPNE2	copine 2
61780_at	2.12e-06	9.2e-08	-5.82654	7.40773	-0.882178	APOPT1	apoptogenic 1, mitochondrial
63333_at	2.17e-06	9.41e-08	5.82131	7.38579	0.586302	BOD1L1	biorientation of chromosomes in cell division 1 like 1
66135_s_at	2.22e-06	9.65e-08	5.81548	7.36133	1.15129	SMIM1	small integral membrane protein 1 (Vel blood group)
60810_at	2.23e-06	9.71e-08	5.81414	7.35571	1.13376	TCEAL7	transcription elongation factor A like 7
59334_at	2.27e-06	9.93e-08	5.80884	7.33352	0.872966	TMEM170A	transmembrane protein 170A
65510_f_at	2.34e-06	1.02e-07	5.80199	7.30483	0.788078	FAM85A	family with sequence similarity 85 member A
61188_at	2.35e-06	1.03e-07	-5.80074	7.29961	-0.798779
49100_at	2.37e-06	1.04e-07	5.79834	7.28954	0.814433	PIGT	phosphatidylinositol glycan anchor biosynthesis class T
62306_at	2.37e-06	1.04e-07	-5.79808	7.28846	-0.60133	CIAPIN1	cytokine induced apoptosis inhibitor 1
65556_at	2.37e-06	1.04e-07	5.79762	7.28652	0.843788	MYO1C	myosin IC
62590_at	2.37e-06	1.05e-07	-5.79695	7.28371	-1.98054	MAK	male germ cell associated kinase
61828_r_at	2.46e-06	1.09e-07	-5.78786	7.24569	-1.38097
62103_s_at	2.5e-06	1.11e-07	5.78394	7.22932	0.501195	INO80	INO80 complex subunit
60046_at	2.57e-06	1.14e-07	5.77704	7.20044	0.85803	PDSS2	prenyl (decaprenyl) diphosphate synthase, subunit 2
54759_at	2.57e-06	1.14e-07	-5.77586	7.19555	-1.38774
61954_at	2.58e-06	1.15e-07	-5.77526	7.193	-1.39823
66969_at	2.58e-06	1.15e-07	-5.77441	7.18946	-1.10164
59782_s_at	2.6e-06	1.16e-07	5.77225	7.18044	0.670603	ZSCAN26	zinc finger and SCAN domain containing 26
61557_at	2.67e-06	1.19e-07	-5.76596	7.15417	-1.28672
65681_f_at	2.69e-06	1.21e-07	-5.76325	7.14284	-0.81545
65651_s_at	2.73e-06	1.22e-07	5.76014	7.12988	0.942047	SLC25A26	solute carrier family 25 member 26
57332_r_at	2.83e-06	1.28e-07	-5.75068	7.09039	-0.504602	EIF4G1	eukaryotic translation initiation factor 4 gamma 1
50883_at	2.86e-06	1.29e-07	-5.74772	7.07808	-1.77727	CDK19	cyclin dependent kinase 19
53029_at	2.89e-06	1.31e-07	-5.74496	7.06655	-0.962674	HPRT1	hypoxanthine phosphoribosyltransferase 1
63534_at	2.97e-06	1.34e-07	-5.73843	7.03937	-0.811445	BCAP29	B-cell receptor-associated protein 29
49394_at	3.05e-06	1.38e-07	-5.73183	7.01187	-1.5511
50544_at	3.1e-06	1.41e-07	-5.72792	6.99558	-1.50368
59750_at	3.1e-06	1.41e-07	-5.72711	6.99219	-0.402561	MVK	mevalonate kinase
65445_at	3.13e-06	1.43e-07	5.72455	6.98156	0.931662	AAAS	aladin WD repeat nucleoporin
49737_at	3.16e-06	1.44e-07	-5.72203	6.97105	-0.999444	NUCKS1	nuclear casein kinase and cyclin dependent kinase substrate 1
49569_at	3.19e-06	1.46e-07	-5.7196	6.96095	-0.920806	ZCCHC2	zinc finger CCHC-type containing 2
54825_at	3.2e-06	1.46e-07	-5.71856	6.95664	-0.682394
65418_at	3.2e-06	1.47e-07	-5.71783	6.95358	-1.08207	KMT2E	lysine methyltransferase 2E
59790_f_at	3.24e-06	1.49e-07	-5.71427	6.9388	-0.829986
48692_at	3.26e-06	1.5e-07	-5.71274	6.93242	-0.643485	ZBTB7A	zinc finger and BTB domain containing 7A
55169_at	3.38e-06	1.56e-07	-5.70383	6.89537	-0.879643
63643_g_at	3.49e-06	1.61e-07	5.69606	6.86311	1.24394	C3orf38	chromosome 3 open reading frame 38
65087_at	3.6e-06	1.67e-07	-5.68824	6.83062	-0.655481	MGAT4B	mannosyl (alpha-1,3-)-glycoprotein beta-1,4-N-acetylglucosaminyltransferase, isozyme B
60421_at	3.65e-06	1.69e-07	5.6845	6.81513	0.951464	SERTAD3	SERTA domain containing 3
49868_at	3.69e-06	1.71e-07	-5.68181	6.80397	-1.73891
64674_at	3.76e-06	1.75e-07	5.67661	6.78238	2.10163	TMEM35A	transmembrane protein 35A
48684_at	3.76e-06	1.75e-07	5.67638	6.78145	1.6113	KRT23	keratin 23
53497_at	3.77e-06	1.76e-07	5.67521	6.7766	1.62959	ITGB8	integrin subunit beta 8
63094_at	3.87e-06	1.81e-07	-5.66907	6.75113	-0.606817
51219_at	4e-06	1.87e-07	5.6609	6.71731	1.40198	TXNDC16	thioredoxin domain containing 16
55881_at	4e-06	1.87e-07	-5.6606	6.71604	-0.555307	PRPF38B	pre-mRNA processing factor 38B
65919_at	4.03e-06	1.9e-07	5.65803	6.7054	0.752528	MAPKAP1	mitogen-activated protein kinase associated protein 1
62460_f_at	4.08e-06	1.92e-07	-5.65494	6.69265	-0.945982	TSPAN17	tetraspanin 17
55582_r_at	4.18e-06	1.97e-07	-5.64889	6.6676	-1.31034	XKR6	XK related 6
51843_f_at	4.23e-06	2e-07	5.64557	6.65386	0.854632	YME1L1	YME1 like 1 ATPase
60974_at	4.26e-06	2.01e-07	5.64387	6.64683	1.31493	FBXL22	F-box and leucine rich repeat protein 22
50384_s_at	4.3e-06	2.04e-07	-5.64111	6.63541	-0.745186	PHF20	PHD finger protein 20
55046_at	4.43e-06	2.1e-07	-5.63389	6.60559	-1.37498
49032_at	4.43e-06	2.11e-07	5.63341	6.6036	0.948066	IER3IP1	immediate early response 3 interacting protein 1
49173_at	4.5e-06	2.14e-07	5.62918	6.58611	0.942428	VWA1	von Willebrand factor A domain containing 1
57902_at	4.52e-06	2.16e-07	5.62782	6.5805	1.61216	SMAD4	SMAD family member 4
51815_at	4.54e-06	2.17e-07	-5.62646	6.5749	-1.71887	TERF1	telomeric repeat binding factor 1
60191_at	4.54e-06	2.17e-07	-5.62586	6.57239	-1.37169
55868_at	4.6e-06	2.21e-07	-5.62249	6.55851	-0.480082	CDH24	cadherin 24
64530_at	4.66e-06	2.24e-07	5.6192	6.54493	1.07798	RSPO2	R-spondin 2
64713_at	4.69e-06	2.26e-07	5.61694	6.53559	1.02283
63844_at	4.73e-06	2.28e-07	5.61478	6.52667	1.42708	TMEM87B	transmembrane protein 87B
59910_at	4.74e-06	2.29e-07	-5.61378	6.52254	-1.3786
64410_at	4.78e-06	2.31e-07	-5.61129	6.51227	-0.894954	GATAD2B	GATA zinc finger domain containing 2B
66277_at	4.79e-06	2.32e-07	-5.61057	6.50933	-1.73089
58568_r_at	4.85e-06	2.35e-07	-5.60729	6.49577	-1.36376
65139_at	4.86e-06	2.36e-07	5.60628	6.49162	1.37854	GSDMD	gasdermin D
62157_s_at	4.91e-06	2.39e-07	-5.60312	6.47861	-0.81223	MTERF3	mitochondrial transcription termination factor 3
65569_s_at	4.91e-06	2.4e-07	5.60307	6.47838	0.756479	DALRD3	DALR anticodon binding domain containing 3
61648_at	4.97e-06	2.43e-07	5.59976	6.46474	1.49676	KLHL5	kelch like family member 5
51419_at	5.05e-06	2.47e-07	-5.59569	6.44797	-1.27931
62727_at	5.14e-06	2.52e-07	5.59143	6.43043	0.90178	HIRIP3	HIRA interacting protein 3
64475_at	5.23e-06	2.57e-07	5.58678	6.41131	1.0259	GLT8D2	glycosyltransferase 8 domain containing 2
65119_at	5.24e-06	2.58e-07	5.58598	6.40799	0.721201	PSMA3-AS1	PSMA3 antisense RNA 1
62261_s_at	5.26e-06	2.59e-07	-5.58488	6.40347	-0.878281	LIMD1	LIM domains containing 1
65772_r_at	5.31e-06	2.62e-07	5.58194	6.39139	0.604358	GLTSCR2	glioma tumor suppressor candidate region gene 2
63989_at	5.31e-06	2.62e-07	-5.58147	6.38946	-0.678613	KIAA1429	KIAA1429
58718_at	5.31e-06	2.63e-07	-5.58117	6.3882	-1.02332	KCNQ1OT1	KCNQ1 opposite strand/antisense transcript 1 (non-protein coding)
65585_at	5.5e-06	2.73e-07	5.57258	6.35287	0.939414	FAM86B1	family with sequence similarity 86 member B1
63083_r_at	5.5e-06	2.73e-07	-5.5721	6.35093	-0.584189
55852_at	5.5e-06	2.74e-07	-5.57177	6.34958	-1.36046	MRPS5	mitochondrial ribosomal protein S5
55410_at	5.51e-06	2.75e-07	5.5709	6.34597	1.63286
64232_at	5.53e-06	2.76e-07	-5.56982	6.34157	-1.2408	RAB18	RAB18, member RAS oncogene family
63878_at	5.54e-06	2.77e-07	-5.56895	6.33795	-0.500232	AGPAT3	1-acylglycerol-3-phosphate O-acyltransferase 3
49714_at	5.56e-06	2.78e-07	5.56796	6.33392	0.650191	LOC100506728	hypothetical LOC100506728
49749_at	5.58e-06	2.79e-07	5.56672	6.3288	1.42823	UBXN6	UBX domain protein 6
65901_at	5.62e-06	2.82e-07	5.56448	6.31959	0.658579	GSTK1	glutathione S-transferase kappa 1
63529_at	5.66e-06	2.85e-07	-5.56229	6.31063	-1.08441	PDIA3	protein disulfide isomerase family A member 3
63148_at	5.67e-06	2.86e-07	-5.56163	6.30791	-1.4257
64133_at	5.92e-06	2.99e-07	5.5511	6.26465	0.791175	ARL5A	ADP ribosylation factor like GTPase 5A
49143_s_at	6e-06	3.03e-07	-5.54775	6.25094	-1.44336	GET4	golgi to ER traffic protein 4
48821_at	6.07e-06	3.07e-07	5.54429	6.23674	1.17381	TMEM50A	transmembrane protein 50A
48898_at	6.07e-06	3.08e-07	-5.54396	6.23539	-0.567103	GATAD2A	GATA zinc finger domain containing 2A
61274_s_at	6.24e-06	3.17e-07	-5.53726	6.20791	-0.688825	ANKHD1-EIF4EBP3///ANKHD1	ANKHD1-EIF4EBP3 readthrough///ankyrin repeat and KH domain containing 1
52817_at	6.24e-06	3.17e-07	-5.53693	6.20658	-1.78534	SPG11	spastic paraplegia 11 (autosomal recessive)
49931_r_at	6.3e-06	3.21e-07	-5.53407	6.19482	-1.46803	PTBP2	polypyrimidine tract binding protein 2
65929_at	6.43e-06	3.28e-07	5.5289	6.17364	1.08835	LOC100288743	similar to hCG2030094
56002_at	6.44e-06	3.29e-07	-5.52812	6.17046	-0.87983	SH3RF1	SH3 domain containing ring finger 1
56162_s_at	6.5e-06	3.32e-07	5.52578	6.16087	0.721375	TSPYL1	TSPY like 1
53107_at	6.52e-06	3.34e-07	-5.52464	6.15624	-1.45864
61811_at	6.54e-06	3.36e-07	-5.5234	6.15113	-1.09204	HPS4	HPS4, biogenesis of lysosomal organelles complex 3 subunit 2
63407_at	6.55e-06	3.37e-07	5.52272	6.14835	1.09461	CDC27	cell division cycle 27
62521_at	6.81e-06	3.5e-07	5.51334	6.10999	1.35407
62182_at	6.87e-06	3.54e-07	5.51055	6.09856	1.50994	HHIP	hedgehog interacting protein
57858_at	6.87e-06	3.55e-07	-5.51029	6.09751	-0.686918
61282_f_at	7.02e-06	3.63e-07	-5.50498	6.07581	-0.513263	NUP62	nucleoporin 62
53252_at	7.11e-06	3.68e-07	-5.50149	6.06152	-0.788073	PDXDC1	pyridoxal dependent decarboxylase domain containing 1
64936_r_at	7.31e-06	3.79e-07	-5.49446	6.03281	-1.72613	WDFY1	WD repeat and FYVE domain containing 1
63888_at	7.42e-06	3.85e-07	5.49071	6.01753	1.09281	ASNSD1	asparagine synthetase domain containing 1
53329_at	7.85e-06	4.08e-07	-5.4768	5.96076	-0.914932	LOC646268	hCG1654703
62995_r_at	7.86e-06	4.1e-07	5.47599	5.95748	0.550476	CTSO	cathepsin O
48712_s_at	7.86e-06	4.1e-07	-5.47599	5.95745	-0.745378	HIKESHI	Hikeshi, heat shock protein nuclear import factor
56711_s_at	7.88e-06	4.12e-07	-5.47491	5.95305	-1.2594	HSPA7///HSPA6	heat shock protein family A (Hsp70) member 7///heat shock protein family A (Hsp70) member 6
60791_at	8.01e-06	4.19e-07	-5.47073	5.93602	-0.602708	UBE2W	ubiquitin conjugating enzyme E2 W (putative)
50416_at	8.01e-06	4.2e-07	-5.47021	5.93391	-1.27685	NBR1	NBR1, autophagy cargo receptor
61287_f_at	8.16e-06	4.28e-07	-5.46546	5.91455	-0.881792	NUCKS1	nuclear casein kinase and cyclin dependent kinase substrate 1
50988_at	8.52e-06	4.48e-07	-5.45483	5.87128	-0.516715	TOX4	TOX high mobility group box family member 4
50938_at	8.83e-06	4.65e-07	5.44602	5.83545	1.06908	PPP1R14A	protein phosphatase 1 regulatory inhibitor subunit 14A
65494_at	8.83e-06	4.66e-07	5.44562	5.83382	1.00135
60068_i_at	8.84e-06	4.67e-07	5.44503	5.83144	1.07631	TRMT61B	tRNA methyltransferase 61B
64544_at	8.87e-06	4.69e-07	5.44373	5.82613	0.799629
58947_s_at	9.01e-06	4.77e-07	-5.43979	5.81013	-0.519717	RPL23	ribosomal protein L23
66337_at	9.17e-06	4.86e-07	-5.43524	5.79164	-1.33211
63368_at	9.21e-06	4.89e-07	5.43385	5.78599	0.682301	SPTLC2	serine palmitoyltransferase long chain base subunit 2
64940_at	9.3e-06	4.95e-07	-5.43106	5.77465	-0.64283	CENPBD1P1	CENPB DNA-binding domains containing 1 pseudogene 1
62648_at	9.31e-06	4.96e-07	-5.43055	5.77257	-0.756861	CAPN1	calpain 1
55803_at	9.36e-06	4.99e-07	-5.42892	5.76596	-1.04267
65853_at	9.44e-06	5.05e-07	5.42638	5.75564	1.98955	SFRP2	secreted frizzled related protein 2
65522_at	9.5e-06	5.08e-07	5.42464	5.74862	0.853045	MOB2	MOB kinase activator 2
64032_at	9.55e-06	5.12e-07	5.42307	5.74225	0.670724	CREB3L4	cAMP responsive element binding protein 3 like 4
63077_at	9.55e-06	5.13e-07	-5.42253	5.74004	-1.09821	NAA25	N(alpha)-acetyltransferase 25, NatB auxiliary subunit
59375_at	9.83e-06	5.29e-07	5.41528	5.71064	0.61154	MYO15B	myosin XVB
49073_at	9.99e-06	5.38e-07	5.41108	5.69362	1.29721	UFM1	ubiquitin fold modifier 1
59864_at	1e-05	5.39e-07	-5.41051	5.69131	-1.27106
63329_at	1.01e-05	5.45e-07	5.40813	5.68163	0.818931	TMPRSS2	transmembrane protease, serine 2
64077_at	1.01e-05	5.48e-07	5.40681	5.67629	0.531677	TTC17	tetratricopeptide repeat domain 17
64915_at	1.02e-05	5.5e-07	5.4059	5.67264	1.33238	CPNE4	copine 4
50232_at	1.03e-05	5.58e-07	-5.40253	5.65896	-0.581321	SAMD1	sterile alpha motif domain containing 1
64071_at	1.07e-05	5.79e-07	-5.39335	5.62179	-0.860335	FBXO16///ZNF395	F-box protein 16///zinc finger protein 395
64309_f_at	1.08e-05	5.88e-07	-5.38995	5.60804	-1.03072	APP	amyloid beta precursor protein
49769_at	1.1e-05	5.97e-07	5.38616	5.59273	1.13734	SGTB	small glutamine rich tetratricopeptide repeat containing beta
63871_at	1.12e-05	6.11e-07	5.38073	5.57076	1.10902	ECHDC2	enoyl-CoA hydratase domain containing 2
63109_at	1.12e-05	6.13e-07	-5.38006	5.56805	-1.77955
62557_at	1.17e-05	6.41e-07	5.36912	5.52387	0.986623	NOC3L	NOC3 like DNA replication regulator
58425_g_at	1.17e-05	6.42e-07	-5.36866	5.52199	-0.990947	LPCAT2	lysophosphatidylcholine acyltransferase 2
49744_at	1.18e-05	6.45e-07	-5.36768	5.51804	-0.903341	TMEM165	transmembrane protein 165
65718_at	1.2e-05	6.62e-07	5.36145	5.49292	0.770208	ADGRA2	adhesion G protein-coupled receptor A2
62506_at	1.22e-05	6.71e-07	5.35804	5.47915	1.0267	KLHL5	kelch like family member 5
65815_at	1.28e-05	7.04e-07	5.34663	5.43315	0.458894	ZER1	zyg-11 related cell cycle regulator
63872_g_at	1.28e-05	7.04e-07	5.34662	5.43313	0.627701	ECHDC2	enoyl-CoA hydratase domain containing 2
60285_at	1.28e-05	7.05e-07	-5.34642	5.4323	-1.81541
64145_at	1.29e-05	7.14e-07	-5.34332	5.41984	-1.75273	CENPM	centromere protein M
63881_at	1.31e-05	7.24e-07	5.34005	5.40665	1.39273	FHOD3	formin homology 2 domain containing 3
50199_s_at	1.36e-05	7.55e-07	5.32989	5.36575	1.55576	RGCC	regulator of cell cycle
48776_at	1.36e-05	7.59e-07	5.32873	5.36109	0.664218	DYNLRB1	dynein light chain roadblock-type 1
64416_at	1.37e-05	7.64e-07	5.32706	5.3544	1.49081	MRPL54	mitochondrial ribosomal protein L54
51016_s_at	1.4e-05	7.78e-07	-5.32257	5.33635	-1.38473	PSAT1	phosphoserine aminotransferase 1
48926_at	1.4e-05	7.82e-07	5.32143	5.33177	1.39241	RANGRF	RAN guanine nucleotide release factor
63122_at	1.41e-05	7.88e-07	-5.3197	5.3248	-1.40563
49809_s_at	1.47e-05	8.22e-07	5.30951	5.28387	1.45936	RWDD2B	RWD domain containing 2B
61805_at	1.49e-05	8.34e-07	-5.30588	5.2693	-0.797586	LINC01004	long intergenic non-protein coding RNA 1004
64914_at	1.5e-05	8.42e-07	5.30355	5.25995	0.598745	TDRP	testis development related protein
66143_s_at	1.52e-05	8.53e-07	-5.30057	5.24801	-1.37951	HN1	hematological and neurological expressed 1
64031_at	1.54e-05	8.69e-07	-5.29594	5.22942	-1.0356	NAMPT	nicotinamide phosphoribosyltransferase
64021_r_at	1.55e-05	8.74e-07	5.29448	5.22358	1.13474	NECTIN2	nectin cell adhesion molecule 2
64389_at	1.57e-05	8.85e-07	5.29164	5.21218	1.04761	ENY2	ENY2, transcription and export complex 2 subunit
65912_at	1.57e-05	8.86e-07	5.2913	5.21084	0.969908	METTL17	methyltransferase like 17
57074_s_at	1.59e-05	8.99e-07	5.28787	5.19709	0.607059	CEP350	centrosomal protein 350
59703_s_at	1.59e-05	9e-07	5.2875	5.19561	0.608107	RPS21	ribosomal protein S21
64089_at	1.59e-05	9.04e-07	5.28648	5.1915	1.16277	MDP1	magnesium dependent phosphatase 1
54250_at	1.61e-05	9.13e-07	-5.28395	5.18139	-1.12964	KIAA1462	KIAA1462
48913_at	1.65e-05	9.42e-07	5.27641	5.15119	0.566267	NSFL1C	NSFL1 cofactor
61124_at	1.67e-05	9.5e-07	-5.27452	5.14361	-1.36506	MED17	mediator complex subunit 17
59410_at	1.68e-05	9.58e-07	-5.27236	5.13499	-0.707243	ATF7IP	activating transcription factor 7 interacting protein
63376_at	1.75e-05	1e-06	5.26209	5.09393	1.07815	SEC22C	SEC22 homolog C, vesicle trafficking protein
56951_at	1.77e-05	1.01e-06	-5.2593	5.08277	-1.17894
65983_at	1.77e-05	1.01e-06	5.25867	5.08027	1.05037	SMAD3	SMAD family member 3
57176_s_at	1.77e-05	1.02e-06	5.25748	5.07551	1.4183	SAMD8	sterile alpha motif domain containing 8
65061_at	1.82e-05	1.05e-06	-5.25119	5.0504	-1.07771	DHODH	dihydroorotate dehydrogenase (quinone)
63383_at	1.83e-05	1.05e-06	5.24956	5.04388	1.28627	ACAD8	acyl-CoA dehydrogenase family member 8
50025_at	1.86e-05	1.07e-06	-5.2448	5.02489	-0.910241
57292_at	1.87e-05	1.08e-06	-5.24393	5.02142	-0.640016	C12orf45	chromosome 12 open reading frame 45
61878_g_at	1.87e-05	1.08e-06	5.24374	5.02066	1.29641	SCARA3	scavenger receptor class A member 3
61925_at	1.88e-05	1.09e-06	5.24131	5.01094	0.651229	YIPF4	Yip1 domain family member 4
64131_at	1.89e-05	1.09e-06	5.24045	5.00752	0.843097	FYCO1	FYVE and coiled-coil domain containing 1
54292_at	1.89e-05	1.1e-06	-5.23934	5.00312	-1.37065	PTEN	phosphatase and tensin homolog
60356_at	1.96e-05	1.14e-06	-5.2302	4.96666	-1.5917
62669_at	1.97e-05	1.15e-06	-5.22845	4.9597	-1.26948
49295_f_at	1.99e-05	1.16e-06	5.2262	4.95073	0.575048
54889_at	2.01e-05	1.17e-06	-5.22375	4.94098	-1.42882	MAGOHB	mago homolog B, exon junction complex core component
48967_at	2.04e-05	1.19e-06	5.21948	4.92399	0.767117	DDR2	discoidin domain receptor tyrosine kinase 2
56574_at	2.04e-05	1.19e-06	5.21923	4.92298	1.56926	CLIP4	CAP-Gly domain containing linker protein family member 4
65144_at	2.05e-05	1.2e-06	5.2177	4.9169	0.503846	USP3	ubiquitin specific peptidase 3
61009_at	2.05e-05	1.21e-06	5.21674	4.91309	1.07081	NUFIP1	NUFIP1, FMR1 interacting protein 1
65698_at	2.1e-05	1.23e-06	-5.21134	4.89162	-0.639243	SDHAF2	succinate dehydrogenase complex assembly factor 2
56662_at	2.13e-05	1.25e-06	5.20704	4.8745	0.604537	FCHO2	FCH domain only 2
63618_at	2.15e-05	1.27e-06	5.20454	4.86459	0.817945	SERBP1	SERPINE1 mRNA binding protein 1
66614_at	2.25e-05	1.33e-06	-5.19307	4.81903	-1.25768
60828_at	2.25e-05	1.33e-06	-5.19241	4.81641	-1.29867	PDP1	pyruvate dehyrogenase phosphatase catalytic subunit 1
63295_at	2.25e-05	1.33e-06	5.19214	4.81532	0.845416	ATG101	autophagy related 101
59148_at	2.26e-05	1.34e-06	-5.19122	4.81168	-0.67892
49833_at	2.28e-05	1.35e-06	5.18875	4.8019	1.45011	PRELID3B	PRELI domain containing 3B
50904_g_at	2.29e-05	1.36e-06	5.18768	4.79764	1.02974	USP8	ubiquitin specific peptidase 8
61846_r_at	2.39e-05	1.42e-06	-5.17683	4.75463	-1.44165	GPR180	G protein-coupled receptor 180
63364_at	2.39e-05	1.42e-06	5.17665	4.75393	0.662703	PCGF5	polycomb group ring finger 5
48917_at	2.39e-05	1.43e-06	-5.17564	4.74989	-0.424936	ARRDC1	arrestin domain containing 1
49348_at	2.42e-05	1.45e-06	-5.17228	4.7366	-1.68071
62695_at	2.44e-05	1.46e-06	-5.17036	4.72899	-1.17241	PRAP1	proline rich acidic protein 1
57088_i_at	2.44e-05	1.46e-06	5.1703	4.72877	1.12043	NR2F1-AS1	NR2F1 antisense RNA 1
65944_at	2.47e-05	1.48e-06	5.16655	4.71389	0.717498	PNRC2	proline rich nuclear receptor coactivator 2
60028_s_at	2.49e-05	1.49e-06	5.16459	4.70615	1.20378	PTRHD1	peptidyl-tRNA hydrolase domain containing 1
49651_at	2.5e-05	1.5e-06	-5.16313	4.70037	-0.713711	FOXO3	forkhead box O3
62505_f_at	2.52e-05	1.52e-06	-5.16029	4.68912	-1.02753	STAG3L2///STAG3L3///STAG3L1	stromal antigen 3-like 2 (pseudogene)///stromal antigen 3-like 3 (pseudogene)///stromal antigen 3-like 1 (pseudogene)
57242_at	2.63e-05	1.59e-06	-5.14993	4.64816	-0.741734	ZNF322	zinc finger protein 322
61363_at	2.63e-05	1.59e-06	5.14934	4.64583	1.01063	AMDHD2	amidohydrolase domain containing 2
64124_at	2.66e-05	1.61e-06	-5.14648	4.63454	-0.598878	PPP4R2	protein phosphatase 4 regulatory subunit 2
48746_at	2.7e-05	1.63e-06	5.14271	4.61963	1.09859	TSPAN15	tetraspanin 15
60256_r_at	2.7e-05	1.64e-06	-5.14203	4.61695	-1.0267
59071_at	2.7e-05	1.64e-06	-5.14199	4.61681	-1.05708
50202_s_at	2.71e-05	1.65e-06	-5.14054	4.61109	-1.34643	TMEM140	transmembrane protein 140
64352_s_at	2.72e-05	1.66e-06	-5.13929	4.60616	-0.656132	RPL24	ribosomal protein L24
50058_at	2.74e-05	1.67e-06	5.1374	4.5987	1.41188	CPED1	cadherin like and PC-esterase domain containing 1
58326_at	2.75e-05	1.68e-06	5.13625	4.59414	1.16456	FAM222B	family with sequence similarity 222 member B
53119_at	2.76e-05	1.69e-06	5.13465	4.58785	0.878738	TRAF3IP1	TRAF3 interacting protein 1
57843_at	2.77e-05	1.69e-06	5.13383	4.58459	0.791003	ATRAID	all-trans retinoic acid induced differentiation factor
51682_s_at	2.77e-05	1.7e-06	5.13305	4.58154	0.652405	ITM2B	integral membrane protein 2B
63756_at	2.8e-05	1.72e-06	-5.13014	4.57005	-0.572375	TUG1	taurine up-regulated 1 (non-protein coding)
62111_at	2.82e-05	1.73e-06	-5.12797	4.56148	-0.691636
64026_f_at	2.85e-05	1.75e-06	5.12591	4.55336	1.08123	TSSC2///ALG1L2///ALG1L///ALG1	tumor suppressing subtransferable candidate 2 pseudogene///ALG1, chitobiosyldiphosphodolichol beta-mannosyltransferase like 2///ALG1, chitobiosyldiphosphodolichol beta-mannosyltransferase like///ALG1, chitobiosyldiphosphodolichol beta-mannosyltransferase
63010_at	2.85e-05	1.75e-06	5.12509	4.55015	0.58379	RICTOR	RPTOR independent companion of MTOR complex 2
49956_at	2.85e-05	1.76e-06	-5.12453	4.54795	-1.43886
65911_at	2.86e-05	1.77e-06	-5.12341	4.5435	-0.894056	ZNF664	zinc finger protein 664
52328_at	2.88e-05	1.78e-06	-5.12134	4.53535	-1.24744
50144_at	2.89e-05	1.79e-06	5.1203	4.53128	0.931052	ANAPC7	anaphase promoting complex subunit 7
49334_at	2.92e-05	1.81e-06	-5.1178	4.52141	-0.766491
55872_at	2.93e-05	1.82e-06	-5.11578	4.51346	-0.843359	ZNF512B	zinc finger protein 512B
58650_at	2.93e-05	1.82e-06	-5.1157	4.51316	-1.16695
62158_at	2.93e-05	1.83e-06	5.11502	4.51046	1.56079	NEGR1	neuronal growth regulator 1
65714_at	2.93e-05	1.83e-06	5.11501	4.51042	0.62576	ZFP91	ZFP91 zinc finger protein
52688_at	2.93e-05	1.83e-06	-5.11497	4.51028	-0.439005	EPHA8	EPH receptor A8
48668_at	2.94e-05	1.83e-06	5.11428	4.50756	1.14057	USF3	upstream transcription factor family member 3
64390_at	2.98e-05	1.86e-06	5.11059	4.49304	0.988399	SERTAD1	SERTA domain containing 1
55584_at	3.02e-05	1.89e-06	-5.10672	4.4778	-1.36618	CAPRIN1	cell cycle associated protein 1
65611_at	3.02e-05	1.89e-06	5.10635	4.47636	0.974948	DNTTIP1	deoxynucleotidyltransferase terminal interacting protein 1
60494_at	3.03e-05	1.9e-06	5.10576	4.47402	0.650731	MAVS	mitochondrial antiviral signaling protein
58050_at	3.04e-05	1.91e-06	-5.10448	4.469	-0.733045
63931_at	3.05e-05	1.92e-06	-5.10301	4.46321	-1.01469	CEMP1	cementum protein 1
62660_at	3.1e-05	1.95e-06	-5.09882	4.44671	-0.765483
64017_at	3.1e-05	1.96e-06	5.09828	4.44459	0.712083	LTBP3	latent transforming growth factor beta binding protein 3
62170_at	3.16e-05	1.99e-06	5.09386	4.42723	0.931636	ZMYM2	zinc finger MYM-type containing 2
49728_s_at	3.17e-05	2e-06	5.09278	4.423	1.22714	CERCAM	cerebral endothelial cell adhesion molecule
62728_at	3.18e-05	2.01e-06	5.09169	4.41871	0.742879	WARS2	tryptophanyl tRNA synthetase 2, mitochondrial
57624_at	3.2e-05	2.03e-06	-5.08926	4.40918	-1.26986	TC2N	tandem C2 domains, nuclear
64288_s_at	3.2e-05	2.03e-06	5.0889	4.40777	0.528863	ACTR10	actin-related protein 10 homolog
64009_at	3.23e-05	2.05e-06	5.08657	4.39863	1.09394	NUDT15	nudix hydrolase 15
61962_at	3.23e-05	2.05e-06	5.08636	4.39779	1.30207	KIAA1191	KIAA1191
51229_at	3.23e-05	2.06e-06	-5.08627	4.39742	-0.66298	METTL2A///METTL2B	methyltransferase like 2A///methyltransferase like 2B
63280_i_at	3.23e-05	2.06e-06	-5.08608	4.39668	-1.53857	MYO5B	myosin VB
61073_at	3.23e-05	2.06e-06	-5.08513	4.39296	-1.0085	INTS6	integrator complex subunit 6
62165_at	3.25e-05	2.08e-06	5.08375	4.38754	0.654361	ADPRM	ADP-ribose/CDP-alcohol diphosphatase, manganese dependent
63625_s_at	3.26e-05	2.09e-06	5.08249	4.38259	1.33018	RPP25L	ribonuclease P/MRP subunit p25 like
62502_at	3.28e-05	2.1e-06	-5.08084	4.37614	-0.962142	ELL2	elongation factor for RNA polymerase II 2
60062_s_at	3.28e-05	2.11e-06	5.08039	4.37435	0.837781	NDRG3	NDRG family member 3
48928_at	3.33e-05	2.14e-06	5.07613	4.35763	1.43257	ECHDC1	ethylmalonyl-CoA decarboxylase 1
57223_at	3.44e-05	2.22e-06	-5.06774	4.32478	-0.561019	KCNE3	potassium voltage-gated channel subfamily E regulatory subunit 3
60889_f_at	3.47e-05	2.23e-06	-5.06565	4.31658	-0.748321	RAB24	RAB24, member RAS oncogene family
57697_at	3.56e-05	2.3e-06	5.05882	4.28982	1.37593	GCNT1	glucosaminyl (N-acetyl) transferase 1, core 2
63444_f_at	3.56e-05	2.3e-06	-5.05861	4.289	-1.09806	LOC644172	mitogen-activated protein kinase 8 interacting protein 1 pseudogene
65173_at	3.57e-05	2.31e-06	5.05788	4.28614	1.57682	OGFRL1	opioid growth factor receptor like 1
55657_r_at	3.58e-05	2.32e-06	-5.05685	4.28212	-0.613614	BRF1	BRF1, RNA polymerase III transcription initiation factor 90 kDa subunit
65686_i_at	3.59e-05	2.33e-06	-5.0557	4.27764	-1.17996
53603_at	3.59e-05	2.33e-06	5.05545	4.27665	0.908725	FOXP1	forkhead box P1
64155_at	3.61e-05	2.34e-06	5.05381	4.27022	1.2594	CWF19L2	CWF19-like 2, cell cycle control (S. pombe)
65694_at	3.63e-05	2.36e-06	-5.05225	4.26411	-0.605428	AGO2	argonaute 2, RISC catalytic component
63159_at	3.64e-05	2.37e-06	-5.05079	4.2584	-1.25524	BOD1L1	biorientation of chromosomes in cell division 1 like 1
57272_at	3.66e-05	2.39e-06	5.04955	4.25356	0.756021	WWOX	WW domain containing oxidoreductase
65831_at	3.66e-05	2.39e-06	5.04908	4.25171	1.0077	TMEM8A	transmembrane protein 8A
64743_at	3.7e-05	2.42e-06	5.0459	4.2393	1.57807	ICA1L	islet cell autoantigen 1 like
62477_at	3.73e-05	2.44e-06	5.04412	4.23236	1.25961	DSE	dermatan sulfate epimerase
60876_at	3.84e-05	2.51e-06	5.03668	4.20328	1.37437	COL8A2	collagen type VIII alpha 2 chain
63677_at	3.86e-05	2.53e-06	5.03497	4.19659	0.670348	PDE4A	phosphodiesterase 4A
57000_f_at	3.93e-05	2.58e-06	5.02996	4.17704	0.918338	MGEA5	meningioma expressed antigen 5 (hyaluronidase)
61278_at	3.93e-05	2.58e-06	-5.0299	4.17684	-0.656712	TNPO1	transportin 1
62649_i_at	3.96e-05	2.6e-06	-5.02787	4.16891	-1.40716
63640_s_at	4.04e-05	2.66e-06	5.02244	4.14774	0.744418	BORCS7	BLOC-1 related complex subunit 7
62987_r_at	4.04e-05	2.67e-06	5.02175	4.14504	0.656241	CACNG4	calcium voltage-gated channel auxiliary subunit gamma 4
63305_at	4.06e-05	2.68e-06	5.02052	4.14025	0.546752	PKNOX2	PBX/knotted 1 homeobox 2
59331_at	4.13e-05	2.73e-06	5.01597	4.12251	0.667781	OSBPL5	oxysterol binding protein like 5
62512_at	4.13e-05	2.74e-06	5.01563	4.12119	0.973149	LOC100286909	hypothetical protein LOC100286909
50225_s_at	4.2e-05	2.79e-06	-5.01122	4.10401	-1.18322	YPEL2	yippee like 2
64886_at	4.22e-05	2.8e-06	5.00967	4.09797	0.737372	RBM8A	RNA binding motif protein 8A
65884_at	4.22e-05	2.81e-06	5.00948	4.09724	0.57258	MAN1B1	mannosidase alpha class 1B member 1
56648_g_at	4.27e-05	2.84e-06	-5.00614	4.08421	-0.556948	ARL8A	ADP ribosylation factor like GTPase 8A
65976_g_at	4.31e-05	2.87e-06	5.0038	4.07511	0.552476	SH3BGRL2	SH3 domain binding glutamate rich protein like 2
60038_at	4.31e-05	2.87e-06	-5.00346	4.0738	-1.16066	ADAMTS7	ADAM metallopeptidase with thrombospondin type 1 motif 7
54791_at	4.4e-05	2.94e-06	4.99815	4.05315	1.70477	TMEM79	transmembrane protein 79
55926_at	4.42e-05	2.96e-06	-4.99646	4.04657	-1.30262
58823_s_at	4.42e-05	2.96e-06	4.99645	4.04654	1.30898	SPTBN1	spectrin beta, non-erythrocytic 1
53757_at	4.52e-05	3.03e-06	-4.99016	4.02211	-0.940685	SLAMF1	signaling lymphocytic activation molecule family member 1
50917_s_at	4.53e-05	3.04e-06	-4.9898	4.02068	-0.477227	MRPS10	mitochondrial ribosomal protein S10
61011_at	4.53e-05	3.04e-06	4.98923	4.01846	1.74959
57276_at	4.63e-05	3.11e-06	-4.98378	3.99732	-0.753219	SNX5	sorting nexin 5
61276_r_at	4.71e-05	3.17e-06	-4.97898	3.97868	-0.579414	ARL6IP4	ADP ribosylation factor like GTPase 6 interacting protein 4
59193_at	4.73e-05	3.19e-06	4.97762	3.9734	1.89972	ETV1	ETS variant 1
52472_i_at	4.73e-05	3.19e-06	-4.97757	3.97323	-1.76335
60995_at	4.73e-05	3.2e-06	-4.97697	3.97089	-0.567148
52013_at	4.76e-05	3.22e-06	-4.97529	3.96437	-0.420155
63923_r_at	4.82e-05	3.27e-06	-4.97175	3.95066	-0.888275
64776_at	4.91e-05	3.33e-06	-4.96694	3.93201	-1.40122	SECISBP2	SECIS binding protein 2
55674_f_at	4.95e-05	3.36e-06	4.96467	3.92319	0.769712	TRMT61B	tRNA methyltransferase 61B
61055_i_at	4.99e-05	3.39e-06	-4.96234	3.91418	-1.27301	ARL17A	ADP ribosylation factor like GTPase 17A
50958_s_at	5.01e-05	3.41e-06	4.96115	3.90958	0.81932	MYO15B	myosin XVB
61924_at	5.09e-05	3.47e-06	-4.95652	3.89166	-1.23704
49038_at	5.21e-05	3.55e-06	4.95066	3.86896	1.36658	NEXN	nexilin F-actin binding protein
57735_at	5.21e-05	3.56e-06	4.95021	3.86725	1.25796	CAB39L	calcium binding protein 39 like
57869_at	5.21e-05	3.56e-06	4.95016	3.86706	1.51907
65595_at	5.25e-05	3.6e-06	4.94773	3.85765	0.942527	AVPI1	arginine vasopressin induced 1
61510_i_at	5.29e-05	3.63e-06	-4.94553	3.84914	-0.482201
52827_r_at	5.3e-05	3.64e-06	-4.94497	3.84699	-0.798477
49481_at	5.31e-05	3.65e-06	-4.94416	3.84384	-0.781668
58721_i_at	5.33e-05	3.67e-06	-4.94278	3.83849	-1.26412	MYCBP2	MYC binding protein 2, E3 ubiquitin protein ligase
64564_at	5.33e-05	3.67e-06	-4.94264	3.83797	-1.54081
60651_at	5.37e-05	3.7e-06	-4.94048	3.82961	-1.7908
58772_r_at	5.42e-05	3.74e-06	-4.93776	3.8191	-0.720578	AGPAT2	1-acylglycerol-3-phosphate O-acyltransferase 2
65575_at	5.44e-05	3.77e-06	4.93623	3.81323	1.41368	GNG2	G protein subunit gamma 2
53280_at	5.44e-05	3.77e-06	4.93621	3.81315	1.07878	TRIM13	tripartite motif containing 13
66007_at	5.45e-05	3.77e-06	-4.93587	3.81183	-1.05021	NBEAL1	neurobeachin like 1
64466_at	5.47e-05	3.8e-06	4.93429	3.80573	0.798443	RBM7	RNA binding motif protein 7
65620_at	5.59e-05	3.88e-06	4.92867	3.78403	0.83197	PPP1R3B	protein phosphatase 1 regulatory subunit 3B
57072_r_at	5.64e-05	3.92e-06	4.92605	3.77392	0.759093	SMIM1	small integral membrane protein 1 (Vel blood group)
63506_at	5.85e-05	4.07e-06	-4.91706	3.73926	-1.03989	LOC100506661	uncharacterized LOC100506661
61037_at	5.85e-05	4.07e-06	-4.91658	3.73743	-1.22593
62939_at	5.85e-05	4.08e-06	4.9164	3.73671	0.972613	C2orf88	chromosome 2 open reading frame 88
57686_at	5.88e-05	4.11e-06	4.9146	3.72978	1.12919	R3HCC1L	R3H domain and coiled-coil containing 1 like
64495_f_at	5.94e-05	4.15e-06	4.91179	3.71896	0.906049	SCAND1	SCAN domain containing 1
65503_at	6.01e-05	4.2e-06	4.90876	3.70729	0.723276	AGBL5	ATP/GTP binding protein like 5
61668_at	6.13e-05	4.29e-06	4.90361	3.68748	0.655507	ANGEL2	angel homolog 2
63683_at	6.14e-05	4.3e-06	4.9029	3.68475	1.31829
66727_at	6.18e-05	4.34e-06	-4.90086	3.67689	-1.35636
51789_s_at	6.25e-05	4.39e-06	-4.89783	3.66526	-0.493567	BRD3	bromodomain containing 3
61301_f_at	6.32e-05	4.45e-06	4.89454	3.65263	0.950862	SAMD4B	sterile alpha motif domain containing 4B
66063_at	6.33e-05	4.46e-06	-4.89401	3.65057	-1.23352
65786_r_at	6.33e-05	4.46e-06	4.89384	3.64994	0.381242	RPP25L	ribonuclease P/MRP subunit p25 like
60278_at	6.35e-05	4.49e-06	4.89234	3.64414	1.06028
64157_at	6.35e-05	4.49e-06	4.89232	3.64409	0.659888	ACTR3	ARP3 actin related protein 3 homolog
61400_i_at	6.41e-05	4.53e-06	4.88986	3.63464	0.587441
56981_at	6.44e-05	4.57e-06	-4.88805	3.62769	-1.49529
65466_at	6.48e-05	4.59e-06	-4.88651	3.62176	-1.63325	GDAP1	ganglioside induced differentiation associated protein 1
61005_at	6.48e-05	4.6e-06	-4.88617	3.62045	-0.58547
54808_at	6.57e-05	4.67e-06	4.8823	3.60562	1.33442	DNAJC10	DnaJ heat shock protein family (Hsp40) member C10
64058_at	6.58e-05	4.68e-06	4.88185	3.60389	0.352032	TMEM39B	transmembrane protein 39B
57278_at	6.58e-05	4.69e-06	4.88126	3.60162	0.650478	USP38	ubiquitin specific peptidase 38
55417_at	6.61e-05	4.72e-06	-4.87964	3.59541	-1.37055
59692_g_at	6.61e-05	4.72e-06	4.87954	3.59502	0.486675	TM9SF1	transmembrane 9 superfamily member 1
65704_at	6.61e-05	4.73e-06	4.87941	3.59453	1.29286	BEX1	brain expressed X-linked 1
61743_at	6.62e-05	4.74e-06	4.87881	3.59221	1.26439	RNF180	ring finger protein 180
62733_at	6.63e-05	4.75e-06	4.87808	3.5894	1.09839	UTRN	utrophin
61469_at	6.63e-05	4.77e-06	4.8773	3.58641	1.40647
49581_g_at	6.63e-05	4.77e-06	-4.87723	3.58614	-0.440078	RNF34	ring finger protein 34
58825_at	6.63e-05	4.77e-06	-4.87719	3.58599	-0.630408	PTMAP5///PTMA	prothymosin, alpha pseudogene 5///prothymosin, alpha
62647_at	6.78e-05	4.88e-06	-4.87126	3.56327	-1.03122	FKBP11	FK506 binding protein 11
51612_r_at	6.78e-05	4.89e-06	-4.87109	3.56259	-0.55113
49063_at	6.82e-05	4.92e-06	4.86935	3.55595	1.1932	PIH1D1	PIH1 domain containing 1
50993_s_at	6.84e-05	4.94e-06	4.86833	3.55202	1.27146	MRPL10	mitochondrial ribosomal protein L10
64643_at	6.85e-05	4.95e-06	-4.86758	3.54916	-1.19169	RORA	RAR related orphan receptor A
49291_r_at	6.9e-05	4.99e-06	-4.86561	3.5416	-0.483035	THOC7	THO complex 7
60118_r_at	6.9e-05	5e-06	-4.86528	3.54035	-1.1078
64892_at	6.9e-05	5e-06	4.86506	3.5395	0.649195	PIGP	phosphatidylinositol glycan anchor biosynthesis class P
57379_at	6.91e-05	5.02e-06	-4.86442	3.53704	-0.550026	HPS5	HPS5, biogenesis of lysosomal organelles complex 2 subunit 2
65185_g_at	6.93e-05	5.03e-06	4.86359	3.53387	1.0325	IFFO2	intermediate filament family orphan 2
61718_at	7.05e-05	5.13e-06	4.85879	3.51549	0.925925	LRRC1	leucine rich repeat containing 1
63695_at	7.16e-05	5.21e-06	4.85476	3.50008	1.00081	MUL1	mitochondrial E3 ubiquitin protein ligase 1
63171_at	7.18e-05	5.24e-06	-4.85358	3.49557	-0.415291
62399_at	7.18e-05	5.24e-06	-4.8534	3.49488	-0.806435
59584_r_at	7.25e-05	5.3e-06	-4.85044	3.48357	-1.32326
49699_at	7.25e-05	5.31e-06	-4.85027	3.4829	-1.31723
65847_at	7.32e-05	5.36e-06	4.84789	3.47381	0.967393	MLST8	MTOR associated protein, LST8 homolog
64262_at	7.36e-05	5.4e-06	-4.84598	3.46653	-1.08297	DNER	delta/notch like EGF repeat containing
57738_at	7.44e-05	5.46e-06	-4.84293	3.45485	-1.01941	PXK	PX domain containing serine/threonine kinase like
61289_at	7.44e-05	5.47e-06	4.84265	3.45379	0.99844	ATP2B1	ATPase plasma membrane Ca2+ transporting 1
66486_i_at	7.44e-05	5.47e-06	-4.84253	3.45331	-0.588842
65817_at	7.52e-05	5.53e-06	4.83972	3.44258	0.951116	TMEM173	transmembrane protein 173
65916_i_at	7.64e-05	5.63e-06	4.8352	3.42533	0.553387	CDK5RAP3	CDK5 regulatory subunit associated protein 3
60166_at	7.68e-05	5.67e-06	-4.83365	3.41944	-0.985742
48980_at	7.71e-05	5.69e-06	4.83264	3.41556	1.40714	ZAK	sterile alpha motif and leucine zipper containing kinase AZK
64489_at	7.73e-05	5.72e-06	-4.83157	3.41151	-1.373	NUSAP1	nucleolar and spindle associated protein 1
65257_at	7.76e-05	5.75e-06	-4.83025	3.40646	-1.041	GNPNAT1	glucosamine-phosphate N-acetyltransferase 1
51113_at	7.88e-05	5.84e-06	4.8262	3.391	1.04562	GALNT1	polypeptide N-acetylgalactosaminyltransferase 1
61277_at	7.88e-05	5.85e-06	4.82561	3.38876	0.691932	SLC15A3	solute carrier family 15 member 3
66002_at	7.88e-05	5.86e-06	4.82551	3.38838	0.464271	ANKRD40	ankyrin repeat domain 40
61275_s_at	7.9e-05	5.87e-06	-4.8247	3.38529	-0.569684	ARL6IP4	ADP ribosylation factor like GTPase 6 interacting protein 4
51834_f_at	7.9e-05	5.88e-06	-4.82457	3.38479	-0.736657	TMSB10	thymosin beta 10
61863_at	7.91e-05	5.89e-06	4.82387	3.38214	0.843649	VPS37A	VPS37A, ESCRT-I subunit
59710_f_at	7.93e-05	5.91e-06	4.82301	3.37884	0.653271	SARAF	store-operated calcium entry associated regulatory factor
63313_at	7.97e-05	5.95e-06	4.82142	3.37279	1.12514	CCDC50	coiled-coil domain containing 50
53232_at	8.1e-05	6.05e-06	4.8172	3.35671	1.15464	RCOR3	REST corepressor 3
64048_at	8.14e-05	6.09e-06	4.81551	3.35029	0.524426	VPS13C	vacuolar protein sorting 13 homolog C
61905_at	8.14e-05	6.1e-06	-4.81509	3.34869	-0.406154	CNOT3	CCR4-NOT transcription complex subunit 3
54237_at	8.14e-05	6.11e-06	-4.81483	3.3477	-1.02951
62680_at	8.14e-05	6.11e-06	-4.81475	3.34741	-0.815211	CDK9	cyclin dependent kinase 9
62271_at	8.14e-05	6.12e-06	4.81436	3.34591	1.24476	DNAJB14	DnaJ heat shock protein family (Hsp40) member B14
63086_at	8.2e-05	6.17e-06	-4.81222	3.33777	-0.703374	SPATA33	spermatogenesis associated 33
64020_at	8.21e-05	6.18e-06	4.8117	3.33578	1.07929	SCAND1	SCAN domain containing 1
63110_at	8.36e-05	6.3e-06	4.80699	3.31784	1.18923	NHLRC3	NHL repeat containing 3
62483_at	8.43e-05	6.36e-06	4.80444	3.30815	0.684805	TTC7A	tetratricopeptide repeat domain 7A
64714_at	8.51e-05	6.43e-06	-4.80191	3.29854	-1.44883
64941_at	8.52e-05	6.44e-06	4.80127	3.29612	0.730309	TIMM21	translocase of inner mitochondrial membrane 21
64519_at	8.76e-05	6.63e-06	-4.79397	3.26836	-1.29186
54981_r_at	8.81e-05	6.68e-06	-4.79224	3.26182	-1.68244	SFPQ	splicing factor proline and glutamine rich
66686_at	8.89e-05	6.74e-06	-4.78983	3.25264	-0.791312
60295_at	8.94e-05	6.79e-06	4.78801	3.24574	1.34419	ABCB1	ATP binding cassette subfamily B member 1
58406_at	9.21e-05	7.01e-06	-4.78014	3.2159	-0.767616	RAB30-AS1	RAB30 antisense RNA 1 (head to head)
52777_at	9.23e-05	7.02e-06	-4.77957	3.21373	-1.13308
57259_at	9.32e-05	7.1e-06	4.77672	3.20292	1.03878	FIBP	FGF1 intracellular binding protein
59318_at	9.53e-05	7.27e-06	4.77072	3.18021	0.730487	MAVS	mitochondrial antiviral signaling protein
48739_at	9.66e-05	7.38e-06	4.76683	3.16549	0.887459	THNSL2	threonine synthase like 2
62246_at	9.66e-05	7.38e-06	4.76674	3.16515	1.37369
64334_at	9.68e-05	7.41e-06	-4.76604	3.16249	-1.01042	FAM189B	family with sequence similarity 189 member B
65276_r_at	9.68e-05	7.41e-06	-4.76589	3.16192	-1.4722
49552_at	9.69e-05	7.43e-06	-4.7652	3.1593	-1.03527	GLIS3	GLIS family zinc finger 3
65972_at	9.69e-05	7.44e-06	4.76502	3.15862	1.32186	SIAE	sialic acid acetylesterase
61307_at	9.7e-05	7.45e-06	4.7644	3.15628	0.689041	CTBS	chitobiase
65036_at	9.83e-05	7.56e-06	-4.76082	3.14272	-1.41683	CKAP2L	cytoskeleton associated protein 2 like
61266_s_at	0.0001	7.71e-06	-4.75592	3.1242	-0.615278	ARID1A	AT-rich interaction domain 1A
65398_at	0.000102	7.84e-06	4.75158	3.10782	0.603416	IBA57	IBA57 homolog, iron-sulfur cluster assembly
62210_at	0.000102	7.84e-06	4.75145	3.1073	0.944449	TFPT	TCF3 fusion partner
61959_at	0.000102	7.9e-06	4.74951	3.09997	1.18548	ZNF331	zinc finger protein 331
64642_s_at	0.000102	7.91e-06	-4.74927	3.09907	-1.64918
61264_s_at	0.000103	7.97e-06	4.74744	3.09219	1.66263	SFRP2	secreted frizzled related protein 2
55964_at	0.000103	8.01e-06	4.74612	3.08717	0.57625	HNRNPD	heterogeneous nuclear ribonucleoprotein D
61312_g_at	0.000104	8.09e-06	4.74346	3.07715	0.959039	BTAF1	B-TFIID TATA-box binding protein associated factor 1
62574_at	0.000105	8.16e-06	4.74149	3.06971	0.809698	TBC1D10A	TBC1 domain family member 10A
64167_f_at	0.000106	8.25e-06	4.73864	3.05895	0.744426	ERCC1	ERCC excision repair 1, endonuclease non-catalytic subunit
61222_at	0.000106	8.25e-06	4.73859	3.05879	0.673646
60868_at	0.000108	8.39e-06	4.73432	3.04266	1.01608	PAFAH2	platelet activating factor acetylhydrolase 2
50911_at	0.00011	8.55e-06	-4.7294	3.02411	-1.36735
64276_at	0.00011	8.58e-06	4.72854	3.02087	1.13455	TREX1	three prime repair exonuclease 1
63057_at	0.000111	8.67e-06	-4.72597	3.01122	-0.718457
63641_s_at	0.000111	8.67e-06	4.72576	3.01043	0.519912	AEN	apoptosis enhancing nuclease
63820_at	0.000111	8.69e-06	4.72545	3.00926	0.912758	ZNF362	zinc finger protein 362
64024_at	0.000112	8.78e-06	4.72278	2.99921	0.74814	ZBTB4	zinc finger and BTB domain containing 4
62038_r_at	0.000112	8.79e-06	4.72236	2.9976	1.3496	CARMN	cardiac mesoderm enhancer-associated non-coding RNA
65593_at	0.000113	8.87e-06	4.72018	2.9894	0.497935	SIK2	salt inducible kinase 2
61971_at	0.000115	9.05e-06	4.71486	2.96938	0.788115	TMEM220	transmembrane protein 220
63353_g_at	0.000115	9.06e-06	4.71478	2.96911	1.02126	TMEM208	transmembrane protein 208
60852_at	0.000115	9.07e-06	4.71433	2.96738	1.14779	ZNF16	zinc finger protein 16
51680_at	0.000116	9.16e-06	4.71186	2.95811	0.667062	CALM1	calmodulin 1
65587_at	0.000117	9.26e-06	4.70911	2.94776	0.831303	SAV1	salvador family WW domain containing protein 1
55341_at	0.000119	9.41e-06	-4.70497	2.93221	-0.495048	STAT3	signal transducer and activator of transcription 3
65201_at	0.000119	9.42e-06	-4.70484	2.93175	-0.905953
50608_r_at	0.000119	9.46e-06	-4.70374	2.92759	-0.487257	RBM12	RNA binding motif protein 12
63760_at	0.000119	9.46e-06	-4.7035	2.92671	-0.572809	FGB	fibrinogen beta chain
61688_at	0.00012	9.49e-06	-4.70269	2.92368	-0.862859	NACC1	nucleus accumbens associated 1
49015_at	0.00012	9.51e-06	-4.7024	2.92255	-0.622338	DENR	density regulated re-initiation and release factor
65439_at	0.00012	9.52e-06	4.70204	2.92122	1.05461	NATD1	N-acetyltransferase domain containing 1
62594_at	0.00012	9.57e-06	-4.70071	2.91625	-0.581207
64963_at	0.00012	9.58e-06	4.70047	2.91534	1.44073	EYA4	EYA transcriptional coactivator and phosphatase 4
57045_f_at	0.000121	9.63e-06	4.699	2.90979	0.805585	MRPL10	mitochondrial ribosomal protein L10
61679_at	0.000122	9.77e-06	-4.69543	2.8964	-0.572281
63798_at	0.000122	9.77e-06	4.69528	2.89583	1.08166	INMT	indolethylamine N-methyltransferase
57034_at	0.000122	9.79e-06	-4.69493	2.89452	-1.30202	TUBB3	tubulin beta 3 class III
64107_at	0.000123	9.83e-06	-4.69372	2.88999	-0.626472	BBX	BBX, HMG-box containing
64213_at	0.000123	9.85e-06	4.69317	2.88792	0.917824	TBC1D25	TBC1 domain family member 25
62652_at	0.000123	9.87e-06	4.69273	2.88629	1.10171	LOC100505978	uncharacterized LOC100505978
60156_at	0.000125	1e-05	4.68929	2.87339	1.29203
63404_at	0.000125	1e-05	4.68828	2.86959	0.598093	TRPT1	tRNA phosphotransferase 1
49673_at	0.000125	1.01e-05	-4.68809	2.86891	-0.905823	ZNF672	zinc finger protein 672
54326_at	0.000126	1.01e-05	4.68636	2.86241	0.764661	PRKAA2	protein kinase AMP-activated catalytic subunit alpha 2
58498_at	0.000126	1.01e-05	-4.68595	2.86086	-0.655102	KLHL8	kelch like family member 8
58948_at	0.000126	1.02e-05	4.6845	2.85545	0.62246	CCS	copper chaperone for superoxide dismutase
61062_at	0.000126	1.02e-05	-4.68413	2.85406	-0.61011	DYNC2LI1	dynein cytoplasmic 2 light intermediate chain 1
60648_at	0.000129	1.05e-05	-4.67813	2.83157	-0.695759
65796_at	0.000129	1.05e-05	4.67775	2.83016	0.557502	ACTR10	actin-related protein 10 homolog
64740_at	0.000129	1.05e-05	-4.67772	2.83003	-1.3842	ADTRP	androgen dependent TFPI regulating protein
63348_at	0.00013	1.05e-05	4.67656	2.82571	1.41041	SLC35F5	solute carrier family 35 member F5
53762_at	0.00013	1.06e-05	4.67504	2.82003	2.20031	PDLIM3	PDZ and LIM domain 3
65908_at	0.000133	1.08e-05	4.67007	2.80142	1.18525	FOXN3	forkhead box N3
62665_at	0.000133	1.08e-05	-4.66987	2.80069	-0.881694
64894_at	0.000133	1.08e-05	4.66911	2.79783	0.856981	CTPS2	CTP synthase 2
49747_at	0.000135	1.1e-05	4.66568	2.78503	1.13486	FAM177A1	family with sequence similarity 177 member A1
54754_r_at	0.000135	1.1e-05	-4.66479	2.78168	-0.539271
59474_at	0.000136	1.11e-05	4.66278	2.77417	0.548529	PHYHD1	phytanoyl-CoA dioxygenase domain containing 1
65392_r_at	0.000136	1.11e-05	-4.66185	2.7707	-1.51134
64751_at	0.000137	1.12e-05	4.66108	2.76784	0.707085	RBPMS2	RNA binding protein with multiple splicing 2
63384_i_at	0.000138	1.13e-05	4.65783	2.75568	0.51007	THAP7	THAP domain containing 7
57611_at	0.000138	1.13e-05	4.65727	2.7536	1.08133	PDSS2	prenyl (decaprenyl) diphosphate synthase, subunit 2
63020_at	0.000139	1.14e-05	4.65573	2.74785	1.00832	LIN52	lin-52 DREAM MuvB core complex component
61973_r_at	0.000141	1.16e-05	-4.65194	2.73372	-0.459993	LOC100507284	uncharacterized LOC100507284
59649_at	0.000143	1.17e-05	-4.64803	2.71912	-0.38318	PCSK7	proprotein convertase subtilisin/kexin type 7
65881_at	0.000144	1.18e-05	4.6467	2.71414	0.649006	GTF3C5	general transcription factor IIIC subunit 5
61955_at	0.000144	1.19e-05	4.64503	2.70794	1.43481	RBM24	RNA binding motif protein 24
66130_r_at	0.000146	1.21e-05	-4.64146	2.69463	-0.409836
66781_at	0.000146	1.21e-05	-4.64114	2.69344	-1.20313
49791_s_at	0.000147	1.21e-05	-4.63973	2.68818	-0.969218	CAMK2N2	calcium/calmodulin dependent protein kinase II inhibitor 2
51723_s_at	0.000147	1.22e-05	4.63908	2.68575	0.6713	DDX20	DEAD-box helicase 20
64183_r_at	0.000148	1.22e-05	-4.63797	2.68162	-0.636626
61530_f_at	0.000148	1.23e-05	-4.63713	2.67851	-0.552233
64275_at	0.000149	1.24e-05	4.635	2.67056	1.05097	C9orf16	chromosome 9 open reading frame 16
61823_at	0.00015	1.25e-05	-4.63279	2.66236	-1.30703
54431_at	0.000152	1.26e-05	-4.63046	2.65369	-0.94899	TRIM11	tripartite motif containing 11
64521_at	0.000153	1.27e-05	-4.62701	2.64083	-0.37667
49371_at	0.000154	1.28e-05	-4.62511	2.63379	-1.14241
55932_at	0.000158	1.32e-05	-4.61877	2.61022	-1.09312
63965_s_at	0.000158	1.32e-05	-4.61866	2.60981	-0.543844	BROX	BRO1 domain and CAAX motif containing
53748_at	0.00016	1.33e-05	-4.61558	2.59838	-0.760513
62530_r_at	0.00016	1.33e-05	4.61546	2.59791	0.526474	CCDC189	coiled-coil domain containing 189
63980_at	0.000162	1.35e-05	-4.61138	2.58277	-0.583686	SLC25A36	solute carrier family 25 member 36
65954_at	0.000162	1.36e-05	4.61108	2.58165	0.968942	DMAP1	DNA methyltransferase 1 associated protein 1
63034_at	0.000165	1.38e-05	4.60685	2.56596	1.2935	FAM76A	family with sequence similarity 76 member A
61001_r_at	0.000165	1.38e-05	-4.60603	2.56294	-1.31646
64001_s_at	0.000165	1.38e-05	-4.60598	2.56275	-0.753681	SIAH2	siah E3 ubiquitin protein ligase 2
64139_at	0.000165	1.39e-05	-4.60522	2.55992	-0.95799	ACO2	aconitase 2
52087_at	0.000166	1.4e-05	4.60358	2.55383	0.959588
65938_at	0.000166	1.4e-05	4.60298	2.55163	0.903197	MEF2C	myocyte enhancer factor 2C
65335_at	0.000168	1.42e-05	-4.59983	2.53994	-0.8874
65747_at	0.000168	1.42e-05	-4.59968	2.53939	-0.499976	MRPL15	mitochondrial ribosomal protein L15
63775_at	0.000169	1.42e-05	4.59846	2.53486	0.820106	CGN	cingulin
61935_at	0.000169	1.43e-05	4.59817	2.5338	1.0942	TUBA8	tubulin alpha 8
54500_at	0.00017	1.44e-05	-4.59593	2.5255	-0.81301
65565_at	0.000171	1.45e-05	-4.59452	2.52026	-1.13936	SAR1B	secretion associated Ras related GTPase 1B
62542_at	0.000171	1.45e-05	4.59446	2.52006	1.42552	ARMCX4	armadillo repeat containing, X-linked 4
59821_at	0.000171	1.45e-05	-4.59318	2.5153	-1.16363
57024_f_at	0.000171	1.45e-05	-4.59308	2.51493	-0.566316
56606_at	0.000177	1.51e-05	-4.584	2.48135	-1.78188	CP	ceruloplasmin (ferroxidase)
58595_f_at	0.000177	1.51e-05	-4.58372	2.48031	-0.732003	C8orf59	chromosome 8 open reading frame 59
65779_at	0.000178	1.51e-05	4.58239	2.4754	0.395076	CACUL1	CDK2 associated cullin domain 1
56596_f_at	0.000179	1.53e-05	4.58044	2.46818	0.837387	SCAND1	SCAN domain containing 1
48849_i_at	0.000179	1.53e-05	4.58037	2.4679	0.81679	DNAJC10	DnaJ heat shock protein family (Hsp40) member C10
63936_at	0.000183	1.56e-05	4.57508	2.44835	1.119	PLCB3	phospholipase C beta 3
63831_at	0.000183	1.56e-05	4.57448	2.44617	0.748703	SNHG16	small nucleolar RNA host gene 16
54828_f_at	0.000183	1.57e-05	-4.57348	2.44248	-1.14196	ORC6	origin recognition complex subunit 6
60473_at	0.000185	1.58e-05	-4.57095	2.43314	-0.533395	CRYZL1	crystallin zeta like 1
62732_at	0.000185	1.59e-05	4.57034	2.43088	0.982934	JMJD7	jumonji domain containing 7
59865_at	0.000185	1.59e-05	-4.56968	2.42843	-0.557732
61317_f_at	0.000185	1.59e-05	4.56963	2.42826	1.98188	CRISPLD1	cysteine rich secretory protein LCCL domain containing 1
57854_at	0.000186	1.6e-05	-4.56839	2.42368	-1.1569
64331_f_at	0.000191	1.64e-05	-4.56125	2.39733	-0.509804	EI24	EI24, autophagy associated transmembrane protein
64723_at	0.000193	1.66e-05	4.55856	2.38743	0.569219
63794_at	0.000194	1.67e-05	4.5575	2.38352	0.655535	ZNFX1	zinc finger NFX1-type containing 1
61323_at	0.000194	1.67e-05	-4.55719	2.38237	-0.526489	PPCDC	phosphopantothenoylcysteine decarboxylase
49354_at	0.000199	1.72e-05	-4.54933	2.35344	-0.808696	VDAC1	voltage dependent anion channel 1
59787_s_at	0.000201	1.74e-05	4.54678	2.34404	0.468209	STAG1	stromal antigen 1
58019_at	0.000202	1.74e-05	-4.54579	2.3404	-1.49903
55364_f_at	0.000202	1.75e-05	-4.54541	2.33901	-0.457357
60823_at	0.000205	1.78e-05	4.54058	2.32126	1.25368	ZNF496	zinc finger protein 496
62726_at	0.000205	1.78e-05	-4.54029	2.32016	-0.497679	DNAJC1	DnaJ heat shock protein family (Hsp40) member C1
63548_at	0.000206	1.79e-05	4.53947	2.31717	0.523352	IVD	isovaleryl-CoA dehydrogenase
64341_f_at	0.000206	1.79e-05	-4.53883	2.31479	-0.65256	CAMKK2	calcium/calmodulin dependent protein kinase kinase 2
55539_at	0.000206	1.79e-05	4.53831	2.31289	1.04331	RAB27A	RAB27A, member RAS oncogene family
53019_at	0.000207	1.8e-05	-4.53759	2.31026	-0.535312
57031_at	0.000209	1.82e-05	4.53455	2.29907	0.396234	ZER1	zyg-11 related cell cycle regulator
63682_f_at	0.000209	1.82e-05	4.53407	2.29733	0.932494	LCAT	lecithin-cholesterol acyltransferase
64412_at	0.000209	1.83e-05	4.53358	2.29551	0.758126	ARHGEF11	Rho guanine nucleotide exchange factor 11
59713_at	0.00021	1.83e-05	4.53254	2.29171	0.810756	POMT1	protein O-mannosyltransferase 1
57606_at	0.000213	1.86e-05	4.52848	2.27679	0.784732	C16orf86	chromosome 16 open reading frame 86
64063_at	0.000216	1.89e-05	4.52478	2.26321	1.0976	TTC27	tetratricopeptide repeat domain 27
58404_at	0.000216	1.89e-05	-4.52428	2.2614	-0.955719
61204_r_at	0.000218	1.91e-05	-4.52138	2.25076	-1.40415
61061_at	0.000218	1.92e-05	-4.52131	2.25048	-0.501503
65576_at	0.00022	1.93e-05	4.51972	2.24466	0.754435	STIM2	stromal interaction molecule 2
54809_at	0.000226	1.98e-05	4.51202	2.21645	1.30721	BBOF1	basal body orientation factor 1
65738_at	0.000226	1.99e-05	4.51186	2.21587	0.555134	FAM60A	family with sequence similarity 60 member A
62167_at	0.000228	2e-05	-4.50946	2.20708	-0.62546	C11orf84	chromosome 11 open reading frame 84
64303_g_at	0.000234	2.06e-05	4.50238	2.18118	1.02448	ARHGEF9	Cdc42 guanine nucleotide exchange factor 9
65685_at	0.000234	2.07e-05	-4.50162	2.1784	-0.562483	FLJ30064	uncharacterized LOC644975
64434_at	0.000235	2.08e-05	4.50033	2.17366	0.415193	ZNF770	zinc finger protein 770
65756_at	0.000235	2.08e-05	4.50025	2.17339	1.03351	NOL4L	nucleolar protein 4 like
63328_at	0.000235	2.08e-05	4.49948	2.17055	0.660864	NOP9	NOP9 nucleolar protein
62816_at	0.000237	2.1e-05	4.49752	2.16341	0.885476
50667_at	0.000243	2.15e-05	-4.4905	2.13775	-1.30715
55670_at	0.000251	2.22e-05	-4.48227	2.10773	-0.794885	GRB10	growth factor receptor bound protein 10
64361_s_at	0.000251	2.23e-05	4.48156	2.10513	0.844006	UBE2L3	ubiquitin conjugating enzyme E2 L3
63843_at	0.000253	2.25e-05	-4.47912	2.09622	-0.851252	PNISR	PNN interacting serine and arginine rich protein
63117_at	0.000254	2.26e-05	4.47851	2.094	1.30302	UTP4	UTP4, small subunit processome component
49310_s_at	0.000255	2.28e-05	4.47617	2.08549	0.66164	TMEM200B	transmembrane protein 200B
65928_at	0.000255	2.28e-05	4.47607	2.08512	0.540333	SPG21	spastic paraplegia 21 (autosomal recessive, Mast syndrome)
63556_i_at	0.000255	2.28e-05	4.47597	2.08476	1.19084	GALM	galactose mutarotase
51836_s_at	0.000256	2.29e-05	4.47476	2.08036	0.699332	FLYWCH2	FLYWCH family member 2
53315_at	0.000258	2.31e-05	4.4728	2.07321	0.522882	PPM1A	protein phosphatase, Mg2+/Mn2+ dependent 1A
60859_at	0.000258	2.31e-05	4.47275	2.07301	0.815293	PAK1	p21 (RAC1) activated kinase 1
54220_r_at	0.000264	2.36e-05	-4.46638	2.04984	-1.23085
65848_at	0.000264	2.36e-05	4.46617	2.04909	0.480193	DHX40	DEAH-box helicase 40
58334_at	0.000264	2.37e-05	4.46586	2.04794	1.15124	TSSK4	testis specific serine kinase 4
58578_at	0.000266	2.38e-05	-4.46404	2.04132	-0.920628	RBM19	RNA binding motif protein 19
63354_at	0.000267	2.39e-05	4.46291	2.03722	0.977576	TMEM208	transmembrane protein 208
63090_r_at	0.000268	2.4e-05	-4.46177	2.03305	-0.55265
62480_at	0.000271	2.44e-05	4.45798	2.01928	0.733721	KITLG	KIT ligand
62969_at	0.000272	2.45e-05	4.45721	2.01648	0.527174	PPP1R21	protein phosphatase 1 regulatory subunit 21
50123_at	0.000272	2.45e-05	4.45648	2.01385	1.37456	MTPAP	mitochondrial poly(A) polymerase
58821_at	0.000273	2.46e-05	4.4554	2.0099	0.355411	CDIPT	CDP-diacylglycerol--inositol 3-phosphatidyltransferase
63865_at	0.000275	2.49e-05	-4.45295	2.00102	-0.581769	LOC654342///LOC645166	lymphocyte-specific protein 1 pseudogene///lymphocyte-specific protein 1 pseudogene
64019_at	0.000276	2.49e-05	4.45246	1.99922	0.548727	TMEM165	transmembrane protein 165
60542_i_at	0.000277	2.5e-05	-4.45106	1.99416	-1.29952
49774_r_at	0.00028	2.53e-05	4.44808	1.98332	1.29418	TRAPPC13	trafficking protein particle complex 13
61090_at	0.000285	2.58e-05	-4.44304	1.96502	-1.25724	THRAP3	thyroid hormone receptor associated protein 3
64215_at	0.000285	2.58e-05	4.44273	1.96391	1.08387	SHISA6	shisa family member 6
61769_f_at	0.000286	2.59e-05	-4.44183	1.96065	-0.531106	ZNF595	zinc finger protein 595
64195_at	0.00029	2.64e-05	4.43739	1.94455	0.977008
53358_at	0.000292	2.66e-05	-4.43522	1.93668	-0.531217
55310_at	0.000294	2.68e-05	4.43352	1.93054	0.829339	CTBP1	C-terminal binding protein 1
60439_at	0.000303	2.76e-05	-4.42555	1.90167	-1.14934	SOS1-IT1	SOS1 intronic transcript 1
64395_at	0.000304	2.77e-05	4.42442	1.89759	1.31146	CAMK1D	calcium/calmodulin dependent protein kinase ID
55953_at	0.000304	2.77e-05	4.42407	1.89633	1.21266	LDAH	lipid droplet associated hydrolase
60273_at	0.000304	2.77e-05	4.42392	1.89577	0.570535
61117_at	0.000309	2.82e-05	-4.4195	1.8798	-0.753651
52812_at	0.000309	2.82e-05	-4.41925	1.87887	-1.40356	BROX	BRO1 domain and CAAX motif containing
62877_at	0.000311	2.85e-05	-4.41726	1.87171	-0.904035
65725_at	0.000312	2.85e-05	-4.41649	1.86891	-0.496757	CARHSP1	calcium regulated heat stable protein 1
50229_r_at	0.000315	2.88e-05	-4.4137	1.85884	-0.530462	FOXH1	forkhead box H1
65736_at	0.000316	2.9e-05	4.41208	1.85298	0.581246	C14orf119	chromosome 14 open reading frame 119
62989_f_at	0.000316	2.91e-05	-4.41161	1.85129	-1.24024	STRN	striatin
63972_at	0.00032	2.94e-05	4.40884	1.84128	0.907736	EEF1A1P9///EEF1A1	eukaryotic translation elongation factor 1 alpha 1 pseudogene 9///eukaryotic translation elongation factor 1 alpha 1
55740_i_at	0.000322	2.96e-05	-4.40651	1.83288	-1.03933	LINC01474	long intergenic non-protein coding RNA 1474
60407_at	0.000322	2.96e-05	-4.40639	1.83246	-1.17999	LONRF2	LON peptidase N-terminal domain and ring finger 2
61632_at	0.000324	2.99e-05	-4.40414	1.82432	-1.12322	SH3RF1	SH3 domain containing ring finger 1
65861_at	0.000327	3.02e-05	-4.40149	1.81479	-0.429174	UBFD1	ubiquitin family domain containing 1
63616_at	0.000327	3.02e-05	4.40142	1.81454	0.989814	SLC44A1	solute carrier family 44 member 1
49787_s_at	0.000328	3.03e-05	-4.40041	1.81088	-0.699107	TLE3	transducin like enhancer of split 3
58411_at	0.000334	3.09e-05	4.39584	1.79443	0.562812	MIER1	MIER1 transcriptional regulator
60153_at	0.000334	3.09e-05	-4.39555	1.79337	-0.864915	KDM4C	lysine demethylase 4C
65958_at	0.000338	3.13e-05	4.39228	1.78158	0.478345	TMEM167B	transmembrane protein 167B
60125_at	0.000338	3.14e-05	-4.3914	1.77843	-1.33129
58914_at	0.000339	3.15e-05	4.39034	1.7746	0.688558	ANAPC1	anaphase promoting complex subunit 1
51745_s_at	0.00034	3.15e-05	4.38997	1.77325	0.979945	LOC100506123///LOC100506076	uncharacterized LOC100506123///uncharacterized LOC100506076
60044_at	0.000341	3.17e-05	-4.38902	1.76986	-0.518831	GOLGA3	golgin A3
58894_f_at	0.000341	3.18e-05	-4.38821	1.76693	-0.397719	GANAB	glucosidase II alpha subunit
57047_at	0.000344	3.2e-05	4.38586	1.75847	0.684193	EFCAB6	EF-hand calcium binding domain 6
60842_at	0.000346	3.22e-05	4.38416	1.75238	1.44142	ITPR2	inositol 1,4,5-trisphosphate receptor type 2
52593_r_at	0.000348	3.25e-05	4.38238	1.74595	1.29661	ADAM22	ADAM metallopeptidase domain 22
65594_at	0.000348	3.25e-05	-4.38174	1.74366	-0.554635	CISD3	CDGSH iron sulfur domain 3
63673_at	0.000354	3.31e-05	-4.37741	1.72811	-0.994662	HSPB1	heat shock protein family B (small) member 1
51238_at	0.000363	3.4e-05	-4.37016	1.70208	-0.694407
65024_at	0.000369	3.45e-05	4.36589	1.68673	0.467501
54864_r_at	0.000371	3.48e-05	-4.3638	1.67925	-0.800993	COG1	component of oligomeric golgi complex 1
62228_at	0.000371	3.48e-05	-4.36368	1.67882	-0.982041
63779_at	0.000372	3.49e-05	4.36312	1.67682	0.778648	SPTLC3	serine palmitoyltransferase long chain base subunit 3
50741_at	0.000372	3.49e-05	-4.36295	1.6762	-0.597528
58306_at	0.000375	3.53e-05	4.36035	1.66689	0.532305	PCDH18	protocadherin 18
53325_r_at	0.000376	3.54e-05	-4.35923	1.66285	-0.593208
49030_s_at	0.000377	3.55e-05	4.35848	1.66017	0.551888	DDOST	dolichyl-diphosphooligosaccharide--protein glycosyltransferase non-catalytic subunit
66197_at	0.000377	3.56e-05	-4.35797	1.65836	-1.13001
51031_at	0.000378	3.57e-05	-4.35708	1.65514	-0.649713	SERP1	stress-associated endoplasmic reticulum protein 1
64666_at	0.000381	3.59e-05	4.3553	1.6488	1.16642	KLHL13	kelch like family member 13
62761_i_at	0.000381	3.6e-05	-4.35467	1.64652	-0.577212
63416_s_at	0.000384	3.63e-05	4.35282	1.63989	0.743655	HLA-DRB4	major histocompatibility complex, class II, DR beta 4
63041_i_at	0.000387	3.66e-05	4.35033	1.63098	0.893266	CCDC8	coiled-coil domain containing 8
51850_s_at	0.000392	3.71e-05	-4.34677	1.61825	-1.03064	HNRNPL	heterogeneous nuclear ribonucleoprotein L
60237_at	0.000394	3.74e-05	-4.34464	1.61063	-0.701455
49054_at	0.000394	3.74e-05	4.34448	1.61006	0.561141	AK3	adenylate kinase 3
67005_at	0.000397	3.77e-05	-4.34263	1.60346	-1.12863
49777_at	0.000398	3.78e-05	-4.34168	1.60005	-1.13555	FAM46A	family with sequence similarity 46 member A
62168_at	0.0004	3.8e-05	4.3402	1.59475	0.67502	MBNL2	muscleblind like splicing regulator 2
65436_at	0.000402	3.82e-05	-4.33868	1.58933	-0.508677	APTX	aprataxin
61254_f_at	0.000402	3.83e-05	-4.33813	1.58737	-0.810596
53432_at	0.000402	3.84e-05	-4.33779	1.58616	-1.06082
49414_f_at	0.000402	3.84e-05	4.33761	1.58552	0.697204	RNF126P1	ring finger protein 126 pseudogene 1
52584_at	0.000405	3.87e-05	-4.33535	1.57745	-1.14788	XPO7	exportin 7
55858_at	0.000407	3.89e-05	4.33438	1.57398	1.32501
64113_at	0.000407	3.89e-05	4.33395	1.57244	0.475125	PSMG2	proteasome assembly chaperone 2
62908_r_at	0.000407	3.89e-05	4.33381	1.57194	0.659419	HDDC3	HD domain containing 3
63746_i_at	0.000413	3.95e-05	-4.32979	1.55758	-0.921608
63724_at	0.000417	3.99e-05	-4.32697	1.54753	-1.24917
48736_f_at	0.000417	4.01e-05	-4.32618	1.54471	-0.455474	C10orf35	chromosome 10 open reading frame 35
60864_f_at	0.000419	4.02e-05	4.32524	1.54137	0.98951	THAP7	THAP domain containing 7
55416_at	0.000419	4.03e-05	4.32482	1.53988	1.09144	NECAB3	N-terminal EF-hand calcium binding protein 3
63325_at	0.000424	4.08e-05	-4.32142	1.52775	-1.16319	HNRNPL	heterogeneous nuclear ribonucleoprotein L
60680_at	0.000425	4.1e-05	-4.32027	1.52363	-0.988829
63663_at	0.000427	4.12e-05	-4.31878	1.51835	-0.646019
60360_at	0.000427	4.12e-05	-4.31856	1.51755	-1.20894
59743_at	0.000436	4.21e-05	4.31324	1.49862	1.02417	MTA3	metastasis associated 1 family member 3
49732_at	0.000439	4.24e-05	-4.31083	1.49004	-0.560878	RHOB	ras homolog family member B
64668_at	0.00044	4.26e-05	4.31002	1.48715	0.98462	SLC45A4	solute carrier family 45 member 4
63474_at	0.000448	4.33e-05	4.30508	1.4696	1.1176	FBXW2	F-box and WD repeat domain containing 2
66170_at	0.000449	4.35e-05	-4.30432	1.46688	-0.715672
60649_at	0.000452	4.38e-05	4.30219	1.45931	0.633024	DIO3OS	DIO3 opposite strand/antisense RNA (head to head)
64931_at	0.000452	4.38e-05	-4.30213	1.45911	-0.407405	IPO9	importin 9
63413_at	0.000455	4.42e-05	-4.30004	1.45166	-0.565553	TMED4	transmembrane p24 trafficking protein 4
58483_at	0.000456	4.43e-05	4.29942	1.44947	1.18333	LOC100049716	uncharacterized LOC100049716
50245_at	0.000457	4.44e-05	-4.29866	1.44678	-0.733519
58945_f_at	0.000457	4.44e-05	4.29838	1.44578	0.430333	ATG101	autophagy related 101
56853_f_at	0.000458	4.47e-05	-4.29689	1.44048	-0.450137
60104_at	0.000458	4.47e-05	-4.29687	1.44042	-0.4373
65604_at	0.000459	4.48e-05	4.29631	1.43842	1.2132	OGN	osteoglycin
51098_at	0.000462	4.51e-05	-4.29445	1.43184	-0.507796	TTC17	tetratricopeptide repeat domain 17
57785_at	0.000462	4.52e-05	-4.29385	1.4297	-0.689548	LOC100507025	uncharacterized LOC100507025
62560_at	0.000467	4.57e-05	4.29088	1.41915	0.906677	HPS6	HPS6, biogenesis of lysosomal organelles complex 2 subunit 3
55502_at	0.00047	4.6e-05	-4.2893	1.41356	-1.33161
48875_at	0.00047	4.6e-05	4.28912	1.4129	0.353361	PACS1	phosphofurin acidic cluster sorting protein 1
60714_at	0.000474	4.65e-05	-4.28643	1.4034	-0.488365	KLHL20	kelch like family member 20
65352_at	0.000477	4.68e-05	-4.28444	1.39633	-0.808015	SCAF4	SR-related CTD associated factor 4
61208_at	0.000477	4.68e-05	-4.28434	1.39597	-1.38659
49997_at	0.00048	4.72e-05	-4.28243	1.3892	-1.38843
56022_at	0.000483	4.75e-05	4.28027	1.38156	0.885027	LTBP3	latent transforming growth factor beta binding protein 3
51159_f_at	0.000487	4.79e-05	4.27804	1.37364	0.806266	RNF126	ring finger protein 126
53771_at	0.000488	4.81e-05	4.27694	1.36978	0.849439	BMPR1B	bone morphogenetic protein receptor type 1B
63776_at	0.000488	4.81e-05	4.27694	1.36977	0.721323	NTN4	netrin 4
60773_at	0.000495	4.88e-05	-4.27313	1.35629	-1.23405	SPCS3	signal peptidase complex subunit 3
57927_at	0.000499	4.92e-05	-4.27075	1.34786	-0.428083
60564_at	0.000501	4.95e-05	-4.26951	1.34348	-1.16019
62886_at	0.000502	4.97e-05	-4.26825	1.33903	-0.421889	TSPYL5	TSPY like 5
65584_at	0.000503	4.98e-05	4.26793	1.3379	0.575226	COPS2	COP9 signalosome subunit 2
63120_f_at	0.000504	4.99e-05	-4.26727	1.33554	-0.846718	LIMCH1	LIM and calponin homology domains 1
64817_at	0.000505	5.01e-05	4.26623	1.33188	0.940732
53658_at	0.000509	5.06e-05	4.26365	1.32278	1.08564	RPS6KA6	ribosomal protein S6 kinase A6
60795_at	0.000509	5.06e-05	4.26345	1.32207	0.763245
65507_at	0.000511	5.08e-05	4.26239	1.3183	0.52745	GDE1	glycerophosphodiester phosphodiesterase 1
64116_at	0.000516	5.13e-05	4.25962	1.30853	1.08327	GLYATL1	glycine-N-acyltransferase like 1
62516_at	0.000516	5.13e-05	4.25954	1.30826	1.18622
54439_at	0.000517	5.15e-05	-4.25881	1.30567	-0.360609	KLC2	kinesin light chain 2
61760_at	0.000517	5.16e-05	4.25821	1.30357	0.815158	PGM3	phosphoglucomutase 3
64532_at	0.000522	5.21e-05	-4.25537	1.29353	-1.11074
49700_at	0.000524	5.24e-05	-4.2541	1.28906	-0.862884	SLC2A4RG	SLC2A4 regulator
54338_at	0.000525	5.25e-05	4.25335	1.28642	0.895229	LOC100506922	uncharacterized LOC100506922
62178_at	0.000525	5.25e-05	4.25335	1.28641	0.811583	MGME1	mitochondrial genome maintenance exonuclease 1
61154_r_at	0.000533	5.34e-05	-4.24906	1.27127	-0.466775	ZSCAN22	zinc finger and SCAN domain containing 22
51858_s_at	0.000533	5.34e-05	4.24897	1.27096	0.521266	PLEKHB2	pleckstrin homology domain containing B2
52579_at	0.000534	5.36e-05	-4.24811	1.26794	-1.41706
52409_at	0.000535	5.37e-05	4.24719	1.26471	0.918651	CCDC186	coiled-coil domain containing 186
60526_at	0.00054	5.42e-05	4.24465	1.25575	0.538311	FAM120B	family with sequence similarity 120B
55888_r_at	0.000542	5.45e-05	-4.24351	1.25174	-0.889504	AFF4	AF4/FMR2 family member 4
51571_at	0.000559	5.63e-05	-4.23468	1.22065	-0.987522
55425_r_at	0.00056	5.64e-05	-4.23429	1.21928	-0.997701
64945_at	0.000562	5.66e-05	4.23323	1.21554	0.797442	ULK3	unc-51 like kinase 3
64376_at	0.000565	5.69e-05	4.23158	1.20975	0.433435	GLMP	glycosylated lysosomal membrane protein
58473_at	0.000565	5.71e-05	4.23093	1.20747	0.581409	KLF12	Kruppel like factor 12
60079_s_at	0.000566	5.72e-05	4.23037	1.20551	0.989893	ACSF2	acyl-CoA synthetase family member 2
62970_at	0.000572	5.78e-05	4.22743	1.19517	1.1773	FAM92A1	family with sequence similarity 92 member A1
64824_at	0.000572	5.79e-05	-4.22695	1.19348	-1.06501
54930_at	0.000573	5.8e-05	-4.22665	1.19244	-0.746528	CTNNB1	catenin beta 1
62441_at	0.000576	5.84e-05	-4.22484	1.18608	-0.672489
60451_at	0.000579	5.87e-05	4.22308	1.1799	1.0935	TMEM100	transmembrane protein 100
61931_at	0.00058	5.88e-05	4.2227	1.17856	0.758594	ZNF853	zinc finger protein 853
64756_at	0.000581	5.9e-05	4.22181	1.17543	0.500758	CALD1	caldesmon 1
64272_at	0.000583	5.93e-05	4.22052	1.17091	0.973984	CLCN7	chloride voltage-gated channel 7
60023_r_at	0.000584	5.94e-05	-4.21991	1.16878	-0.320312
61885_at	0.000586	5.96e-05	4.21899	1.16555	0.664486	PRDM15	PR/SET domain 15
53458_at	0.000589	6e-05	-4.21715	1.1591	-1.09617	ZNF789	zinc finger protein 789
54669_at	0.000592	6.03e-05	-4.21582	1.15442	-0.547108	ARSK	arylsulfatase family member K
58355_at	0.000603	6.15e-05	4.21066	1.13634	0.591914	LOC100506902///ZNF717	hypothetical LOC100506902///zinc finger protein 717
57751_at	0.000603	6.15e-05	-4.21042	1.13548	-0.790733	NOTCH2NL///NBPF3///NBPF1	notch 2 N-terminal like///neuroblastoma breakpoint family member 3///neuroblastoma breakpoint family member 1
60827_at	0.000605	6.19e-05	-4.20897	1.13042	-0.970056	GALNT7	polypeptide N-acetylgalactosaminyltransferase 7
54903_at	0.000608	6.22e-05	-4.20774	1.12612	-0.988488	ADCK5	aarF domain containing kinase 5
55958_at	0.000608	6.22e-05	-4.20747	1.12515	-1.27074
51345_at	0.000608	6.23e-05	-4.20715	1.12404	-0.902965
49061_at	0.000609	6.24e-05	4.20661	1.12215	0.468869	PPA2	pyrophosphatase (inorganic) 2
64296_at	0.000609	6.25e-05	4.2063	1.12107	0.548032	UPF2	UPF2 regulator of nonsense transcripts homolog (yeast)
60965_at	0.000613	6.3e-05	-4.20404	1.11316	-1.17044	DCAF10	DDB1 and CUL4 associated factor 10
64904_at	0.000613	6.3e-05	-4.20395	1.11285	-0.340731	BCRP3///BCRP2///BCR	breakpoint cluster region pseudogene 3///breakpoint cluster region pseudogene 2///BCR, RhoGEF and GTPase activating protein
65716_at	0.000614	6.31e-05	4.20368	1.1119	0.876491	AZI2	5-azacytidine induced 2
53610_at	0.000614	6.32e-05	4.20302	1.10958	0.68772	LRRC49	leucine rich repeat containing 49
61678_at	0.000614	6.33e-05	4.20291	1.10919	0.754087	SIRT1	sirtuin 1
51934_at	0.000617	6.37e-05	4.20125	1.10338	0.766749	ACER3	alkaline ceramidase 3
56252_at	0.000617	6.37e-05	4.20119	1.10317	1.06847
60465_f_at	0.000617	6.37e-05	-4.20084	1.10197	-0.557278	PKD1P1	polycystin 1, transient receptor potential channel interacting pseudogene 1
53724_at	0.000617	6.38e-05	4.2008	1.10181	0.939737	MAGI2-AS3	MAGI2 antisense RNA 3
49047_r_at	0.000622	6.43e-05	4.19838	1.09336	0.740803	ABHD12	abhydrolase domain containing 12
50546_at	0.000622	6.44e-05	-4.19822	1.0928	-1.00903	CAND1	cullin associated and neddylation dissociated 1
64492_s_at	0.000622	6.44e-05	4.19821	1.09274	1.05017	TRMT44	tRNA methyltransferase 44 homolog (S. cerevisiae)
63386_at	0.000624	6.47e-05	4.19681	1.08785	0.846553	MYO5B	myosin VB
65733_at	0.000629	6.52e-05	-4.19463	1.08026	-1.41191	CDK6	cyclin dependent kinase 6
55459_r_at	0.00063	6.53e-05	4.19411	1.07841	0.862116	LOC653160	uncharacterized LOC653160
59971_at	0.000634	6.58e-05	4.19211	1.07144	0.830968	RAB21	RAB21, member RAS oncogene family
48767_at	0.00064	6.65e-05	4.18943	1.06208	1.31106	ARMCX1	armadillo repeat containing, X-linked 1
49110_s_at	0.000643	6.69e-05	-4.18767	1.05593	-0.456349	C11orf31	chromosome 11 open reading frame 31
60836_at	0.000644	6.7e-05	4.18734	1.05479	0.92667	PTPRG	protein tyrosine phosphatase, receptor type G
55343_at	0.000648	6.75e-05	-4.18509	1.04691	-0.965275
64039_at	0.000652	6.8e-05	4.18315	1.04016	0.62392	ZDHHC20	zinc finger DHHC-type containing 20
66959_at	0.000654	6.83e-05	4.18218	1.03678	1.24708
63785_at	0.000654	6.83e-05	4.18196	1.036	0.482732	ACOT9	acyl-CoA thioesterase 9
52573_at	0.000654	6.83e-05	-4.18192	1.03585	-1.00272
59484_at	0.000659	6.89e-05	4.17952	1.0275	1.12789	MEGF6	multiple EGF like domains 6
56309_r_at	0.000663	6.93e-05	-4.17789	1.0218	-1.06325
49816_at	0.000663	6.95e-05	-4.17735	1.01994	-0.753499	LINC00869	long intergenic non-protein coding RNA 869
61269_at	0.000665	6.98e-05	4.17631	1.01631	0.54016	TSPYL2	TSPY like 2
57013_s_at	0.000668	7.01e-05	4.1751	1.01209	0.90072	TFPT	TCF3 fusion partner
57637_at	0.00067	7.03e-05	4.17416	1.00883	0.625596	ZDHHC2	zinc finger DHHC-type containing 2
58700_at	0.000671	7.05e-05	-4.17341	1.00621	-0.827768	TMED5	transmembrane p24 trafficking protein 5
56413_at	0.000675	7.1e-05	-4.17145	0.99939	-0.981957	WTAP	Wilms tumor 1 associated protein
61263_at	0.000679	7.15e-05	-4.16962	0.99301	-0.75871	BCL9L	B-cell CLL/lymphoma 9-like
65775_at	0.000682	7.18e-05	4.1684	0.98875	1.22355	CNOT7	CCR4-NOT transcription complex subunit 7
54383_g_at	0.000685	7.22e-05	-4.16693	0.98365	-0.855235	CR1L///CR1	complement component 3b/4b receptor 1-like///complement component 3b/4b receptor 1 (Knops blood group)
61372_at	0.000686	7.23e-05	4.16643	0.98192	0.680733	SLC2A12	solute carrier family 2 member 12
57283_f_at	0.00069	7.28e-05	4.16471	0.97592	0.440909	KIAA1522	KIAA1522
50822_at	0.000695	7.34e-05	-4.16252	0.9683	-1.29525	LINC00927	long intergenic non-protein coding RNA 927
62494_at	0.000695	7.35e-05	-4.1619	0.96616	-0.945354	DCAF4	DDB1 and CUL4 associated factor 4
62748_at	0.000695	7.36e-05	4.16181	0.96583	0.950853	BRWD1	bromodomain and WD repeat domain containing 1
65339_r_at	0.000697	7.38e-05	-4.16087	0.96258	-0.393845
64861_at	0.000698	7.4e-05	-4.16021	0.96029	-1.3813
61195_at	0.000703	7.45e-05	-4.15841	0.95403	-0.703812
61644_at	0.000703	7.45e-05	4.15816	0.95316	0.811905	GZF1	GDNF inducible zinc finger protein 1
63187_g_at	0.000714	7.58e-05	-4.15352	0.93702	-0.419817
64902_f_at	0.000715	7.6e-05	4.1528	0.93452	1.42134	ASPH	aspartate beta-hydroxylase
51774_s_at	0.000722	7.67e-05	-4.15022	0.92558	-0.294918	UBE2D4	ubiquitin conjugating enzyme E2 D4 (putative)
60630_at	0.000731	7.78e-05	4.14637	0.91221	0.982425	CFAP57	cilia and flagella associated protein 57
64732_at	0.000735	7.83e-05	-4.14473	0.90653	-0.643628
62722_f_at	0.000737	7.85e-05	-4.14397	0.90391	-0.984486	KRT6C	keratin 6C
63121_at	0.000738	7.87e-05	-4.14322	0.9013	-0.530689
51133_i_at	0.000743	7.92e-05	-4.14137	0.89488	-0.392512	TMEM119	transmembrane protein 119
61614_at	0.000743	7.93e-05	4.14106	0.89381	0.755241	WDR1	WD repeat domain 1
53163_at	0.000744	7.95e-05	-4.14034	0.89133	-0.9121	GUSBP4	glucuronidase, beta pseudogene 4
63900_at	0.000749	8.01e-05	-4.13827	0.88415	-0.678705
63864_f_at	0.000756	8.09e-05	4.1358	0.87559	0.810053	SCAND1	SCAN domain containing 1
64750_at	0.000757	8.11e-05	-4.13507	0.87309	-0.681536	CFAP97	cilia and flagella associated protein 97
58854_s_at	0.000758	8.13e-05	4.13445	0.87093	1.45984	TMEM35A	transmembrane protein 35A
65142_at	0.00076	8.15e-05	4.13351	0.86768	0.65046	HIF1AN	hypoxia inducible factor 1 alpha subunit inhibitor
62142_i_at	0.000761	8.17e-05	4.13315	0.86642	1.03049	NDUFAF5	NADH:ubiquinone oxidoreductase complex assembly factor 5
49138_s_at	0.000768	8.25e-05	-4.13035	0.85673	-1.44646
61311_at	0.000772	8.3e-05	4.12858	0.8506	0.94261	BTAF1	B-TFIID TATA-box binding protein associated factor 1
64059_at	0.000778	8.37e-05	4.12627	0.84262	0.790481	CRYZL1	crystallin zeta like 1
48771_at	0.00078	8.39e-05	4.12554	0.84012	1.23929	METTL10	methyltransferase like 10
62335_at	0.000781	8.42e-05	-4.12464	0.83699	-0.992149
60211_at	0.000781	8.42e-05	4.12463	0.83694	1.30287	MBNL1-AS1	MBNL1 antisense RNA 1
50881_at	0.000788	8.5e-05	4.12206	0.82809	0.560169	ZNF148	zinc finger protein 148
59719_at	0.000793	8.57e-05	-4.11981	0.82032	-0.356964	TBCD	tubulin folding cofactor D
54195_at	0.000793	8.57e-05	-4.11971	0.81997	-0.812536
51421_at	0.000798	8.63e-05	-4.11785	0.81355	-0.594113
50680_at	0.000808	8.75e-05	-4.11426	0.80117	-1.00919
49144_at	0.000813	8.81e-05	-4.1123	0.79439	-0.411886	GET4	golgi to ER traffic protein 4
63797_at	0.000816	8.84e-05	4.11127	0.79084	1.07682	VTA1	vesicle trafficking 1
60438_r_at	0.000817	8.87e-05	-4.1105	0.78818	-0.485789	CACNA1E	calcium voltage-gated channel subunit alpha1 E
59461_at	0.000817	8.87e-05	-4.11025	0.78731	-1.11359	ECT2	epithelial cell transforming 2
64685_at	0.000817	8.88e-05	4.11008	0.78674	1.1406	NFYB	nuclear transcription factor Y subunit beta
65180_at	0.000817	8.88e-05	4.10999	0.78642	0.397433	SRXN1	sulfiredoxin 1
63013_at	0.000817	8.89e-05	4.10984	0.78591	0.456514	PCNX1	pecanex homolog 1 (Drosophila)
54996_at	0.000821	8.94e-05	4.10823	0.78035	1.24523	SBSPON	somatomedin B and thrombospondin type 1 domain containing
65887_at	0.000826	9e-05	-4.10642	0.77413	-0.477006	TOB2	transducer of ERBB2, 2
66118_at	0.000831	9.06e-05	-4.10465	0.76804	-0.683547	NEAT1	nuclear paraspeckle assembly transcript 1 (non-protein coding)
61322_r_at	0.000831	9.07e-05	-4.10421	0.7665	-0.601148
62718_at	0.000831	9.08e-05	4.10406	0.76599	1.07921	STUM	stum, mechanosensory transduction mediator homolog
65044_at	0.000831	9.08e-05	-4.10384	0.76525	-0.949478	LOC100505956	hypothetical LOC100505956
64037_at	0.000833	9.11e-05	4.10289	0.76196	0.887829	WIPF1	WAS/WASL interacting protein family member 1
54015_at	0.000836	9.15e-05	-4.10189	0.75853	-0.290335	TMEM25	transmembrane protein 25
63177_at	0.000837	9.16e-05	-4.10144	0.75698	-0.520088
62937_at	0.000839	9.19e-05	4.10046	0.75358	0.412891	SMYD3	SET and MYND domain containing 3
52655_at	0.00084	9.21e-05	-4.10008	0.7523	-0.414149
62272_at	0.000845	9.27e-05	-4.0981	0.74546	-0.998287
65434_at	0.000845	9.28e-05	-4.09776	0.7443	-0.322072	CORO6	coronin 6
62673_at	0.000848	9.32e-05	4.09683	0.74111	0.467172	PARVG	parvin gamma
55587_at	0.000854	9.39e-05	-4.09466	0.73364	-1.04457
64878_at	0.000855	9.41e-05	4.09393	0.73113	0.71541	ZDHHC8	zinc finger DHHC-type containing 8
63908_r_at	0.000859	9.46e-05	-4.09247	0.72609	-0.785834
66084_at	0.000867	9.56e-05	-4.08966	0.71645	-0.941792
56037_g_at	0.000868	9.58e-05	-4.08918	0.71481	-0.864813	CRB2	crumbs 2, cell polarity complex component
63939_f_at	0.000868	9.59e-05	-4.08893	0.71395	-0.676363	ZNF83	zinc finger protein 83
64141_f_at	0.00087	9.61e-05	4.08815	0.71127	0.49651	OCIAD1	OCIA domain containing 1
55421_at	0.000876	9.68e-05	-4.08615	0.70438	-0.43774
65039_r_at	0.000876	9.69e-05	-4.08598	0.7038	-1.08927
62251_at	0.000879	9.73e-05	-4.08495	0.70027	-0.768092	METTL2B	methyltransferase like 2B
63315_at	0.00088	9.75e-05	4.08419	0.69767	1.57744	NTN4	netrin 4
65858_at	0.000881	9.76e-05	4.08384	0.69648	0.372119	TMEM134	transmembrane protein 134
63526_f_at	0.000882	9.79e-05	4.08311	0.69396	1.22103	KLF6	Kruppel like factor 6
55470_at	0.000882	9.79e-05	-4.08298	0.6935	-0.554707
60446_at	0.000883	9.81e-05	4.08263	0.69232	1.06771	JAM3	junctional adhesion molecule 3
55975_at	0.000884	9.83e-05	-4.08193	0.6899	-0.53726	PFDN6	prefoldin subunit 6
59835_at	0.000885	9.85e-05	-4.08139	0.68804	-1.07098
58161_at	0.00089	9.91e-05	-4.07977	0.68249	-0.553769
64244_at	0.000894	9.96e-05	-4.07847	0.67803	-1.05425	COLEC11	collectin subfamily member 11
52736_f_at	0.000894	9.97e-05	4.07811	0.6768	0.695484	AMN	amnion associated transmembrane protein
59191_at	0.000896	9.99e-05	4.07741	0.67441	0.970323
60017_at	0.000899	0.0001	4.07617	0.67015	0.6237	XAF1	XIAP associated factor 1
61853_at	0.00091	0.000102	4.07261	0.65794	0.718464	GPAT2	glycerol-3-phosphate acyltransferase 2, mitochondrial
65696_at	0.00091	0.000102	4.07229	0.65685	0.558279	LIMA1	LIM domain and actin binding 1
65828_at	0.000914	0.000102	4.07116	0.65299	0.607405	JMJD8	jumonji domain containing 8
48657_at	0.000916	0.000103	4.07019	0.64965	0.896392	PPP2R2D	protein phosphatase 2 regulatory subunit Bdelta
54532_at	0.000916	0.000103	-4.0699	0.64867	-0.928118	MC1R	melanocortin 1 receptor
64266_at	0.000923	0.000103	4.0678	0.64147	0.497117	STAG2	stromal antigen 2
50738_at	0.000923	0.000104	4.06759	0.64077	1.13601
56760_at	0.000932	0.000105	-4.06471	0.63089	-0.902084	PSMD5-AS1	PSMD5 antisense RNA 1 (head to head)
61376_at	0.000935	0.000105	-4.06365	0.62727	-0.763696	FBXL16	F-box and leucine rich repeat protein 16
55882_at	0.000935	0.000105	4.0634	0.62642	0.309553	KLRG2	killer cell lectin like receptor G2
60571_at	0.00094	0.000106	-4.06172	0.62068	-0.802131
57032_at	0.000941	0.000106	4.06105	0.61838	0.834867	DSCR3	DSCR3 arrestin fold containing
48841_at	0.000942	0.000106	4.06082	0.6176	0.787791	UBL5	ubiquitin like 5
56931_i_at	0.000943	0.000106	-4.06007	0.61501	-0.982964	LOC647086	chromosome 20 open reading frame 27 pseudogene
64437_at	0.000943	0.000106	4.05999	0.61474	0.571355	TRAPPC11	trafficking protein particle complex 11
65946_at	0.000943	0.000106	4.0599	0.61444	0.469384	ORMDL1	ORMDL sphingolipid biosynthesis regulator 1
56708_at	0.000946	0.000107	4.05865	0.61016	0.706401	LOC645321	uncharacterized LOC645321
58641_at	0.000975	0.00011	-4.05014	0.58111	-1.06414
53457_r_at	0.00098	0.000111	-4.04864	0.57599	-0.546091	AKR1E2	aldo-keto reductase family 1 member E2
61697_at	0.000983	0.000111	4.04742	0.57182	0.780085	ANKRA2	ankyrin repeat family A member 2
59482_at	0.000986	0.000112	-4.04656	0.56888	-1.17599
58435_at	0.000992	0.000113	4.04443	0.56162	0.403262	ELMSAN1	ELM2 and Myb/SANT domain containing 1
63460_at	0.000995	0.000113	-4.04348	0.55838	-1.10134
66067_at	0.000997	0.000113	-4.04272	0.55579	-1.09103
63447_at	0.000997	0.000113	4.04259	0.55535	0.830762	NAA16	N(alpha)-acetyltransferase 16, NatA auxiliary subunit
65543_at	0.000997	0.000113	4.04247	0.55494	0.838195	CIPC	CLOCK interacting pacemaker
54203_i_at	0.00101	0.000115	-4.03959	0.54511	-0.783169	WAC	WW domain containing adaptor with coiled-coil
63430_at	0.00101	0.000115	-4.03796	0.53956	-1.04011	LOC100190986	uncharacterized LOC100190986
49960_at	0.00101	0.000115	-4.0378	0.53902	-0.861043	KCNQ1OT1	KCNQ1 opposite strand/antisense transcript 1 (non-protein coding)
59685_s_at	0.00101	0.000115	4.03734	0.53745	0.931904	GOPC	golgi associated PDZ and coiled-coil motif containing
61527_at	0.00101	0.000116	-4.03713	0.53675	-0.812272
62625_at	0.00101	0.000116	4.03677	0.53552	1.22854	ZBED9	zinc finger BED-type containing 9
62593_at	0.00101	0.000116	4.03633	0.534	0.814678	TTC22	tetratricopeptide repeat domain 22
56787_at	0.00101	0.000116	4.0362	0.53356	0.927575	ATXN3	ataxin 3
65308_r_at	0.00102	0.000117	4.03324	0.5235	1.37276
64004_at	0.00103	0.000118	4.03168	0.51819	0.776621	C17orf100	chromosome 17 open reading frame 100
53281_at	0.00104	0.00012	-4.02753	0.50405	-1.08329
61430_at	0.00104	0.00012	-4.02708	0.50255	-1.14511
64249_at	0.00105	0.00012	4.02669	0.50121	0.829751	RBFOX1	RNA binding protein, fox-1 homolog 1
64119_at	0.00107	0.000122	4.02106	0.48206	0.818109	TIFA	TRAF interacting protein with forkhead associated domain
55759_at	0.00107	0.000122	4.02094	0.48167	1.03081	MTPAP	mitochondrial poly(A) polymerase
65866_s_at	0.00107	0.000123	4.0195	0.47677	0.841703	CCNDBP1	cyclin D1 binding protein 1
65835_at	0.00107	0.000123	4.01888	0.47466	0.522154
54418_at	0.00107	0.000124	-4.0182	0.47235	-0.560165	ADCY10P1	adenylate cyclase 10, soluble pseudogene 1
61360_at	0.00107	0.000124	4.01787	0.47125	0.47837	ZNF662	zinc finger protein 662
60815_at	0.00107	0.000124	-4.01767	0.47058	-0.913936	POLR2J4	RNA polymerase II subunit J4, pseudogene
66749_at	0.00108	0.000125	-4.01521	0.46221	-0.339406
64299_at	0.00108	0.000125	-4.01489	0.46113	-1.41912	LAMA1	laminin subunit alpha 1
58286_at	0.00109	0.000125	-4.01426	0.45899	-0.403328
53173_at	0.0011	0.000127	4.01112	0.44835	1.20623	RASSF6	Ras association domain family member 6
63028_at	0.0011	0.000127	4.011	0.44794	0.497245	AAMDC	adipogenesis associated Mth938 domain containing
63281_r_at	0.0011	0.000127	-4.00963	0.44329	-1.38743	MYO5B	myosin VB
63522_at	0.0011	0.000128	-4.00876	0.44034	-1.18676	LOC100128870	similar to DEAD (Asp-Glu-Ala-Asp) box polypeptide 5
62598_at	0.00111	0.000129	-4.00708	0.43466	-0.667633
55239_at	0.00111	0.000129	-4.00582	0.43039	-0.999197
51275_f_at	0.00111	0.000129	-4.00558	0.42956	-0.355112
62082_g_at	0.00112	0.00013	4.00343	0.42228	0.916357
48722_at	0.00112	0.000131	4.0031	0.42117	0.92499	RCOR3	REST corepressor 3
58831_i_at	0.00112	0.000131	4.00259	0.41945	0.396495	TP53I13	tumor protein p53 inducible protein 13
59390_at	0.00113	0.000132	-4.00054	0.41251	-1.41829	ELF5	E74 like ETS transcription factor 5
63773_g_at	0.00113	0.000132	4.00036	0.41189	0.713139
65178_at	0.00114	0.000133	3.99754	0.40235	0.892013	GPHN	gephyrin
64402_f_at	0.00115	0.000134	3.99496	0.39361	0.966433	NKAIN4	Na+/K+ transporting ATPase interacting 4
65557_at	0.00115	0.000135	-3.99425	0.39121	-0.622166	AK4	adenylate kinase 4
60027_r_at	0.00118	0.000138	-3.98688	0.3663	-1.3607	UBE2D3	ubiquitin conjugating enzyme E2 D3
57346_at	0.00119	0.000139	-3.98525	0.3608	-0.42634	MXD4	MAX dimerization protein 4
64109_at	0.0012	0.000141	3.9815	0.34815	0.475417	CHMP5	charged multivesicular body protein 5
60508_at	0.0012	0.000141	3.9815	0.34815	0.960266	RASGRF2	Ras protein specific guanine nucleotide releasing factor 2
53449_at	0.0012	0.000141	3.98141	0.34786	1.12068	LOC101928177	uncharacterized LOC101928177
58585_at	0.00121	0.000141	-3.98086	0.34599	-0.738174	LOC400707	uncharacterized LOC400707
64928_at	0.00122	0.000143	3.97711	0.33334	1.06765	MAGED4///MAGED4B	MAGE family member D4///MAGE family member D4B
54182_at	0.00122	0.000144	-3.97635	0.3308	-0.76513	SEC62	SEC62 homolog, preprotein translocation factor
61032_at	0.00122	0.000144	3.97632	0.33069	0.854388
64228_at	0.00123	0.000144	-3.97484	0.32571	-1.12282	SCRT1	scratch family transcriptional repressor 1
64687_at	0.00123	0.000145	3.9741	0.3232	0.87711	FANK1	fibronectin type III and ankyrin repeat domains 1
57124_at	0.00124	0.000145	3.97272	0.31855	1.40299
65614_at	0.00124	0.000146	3.97066	0.31161	0.84989	MSRA	methionine sulfoxide reductase A
49177_at	0.00124	0.000147	3.97042	0.31082	0.591682	COX20	COX20, cytochrome c oxidase assembly factor
64369_s_at	0.00125	0.000147	-3.96978	0.30865	-0.517791	HPS3	HPS3, biogenesis of lysosomal organelles complex 2 subunit 1
60299_r_at	0.00125	0.000148	-3.96803	0.30277	-0.920283
63330_at	0.00125	0.000148	-3.9677	0.30166	-0.586884	STAT3	signal transducer and activator of transcription 3
58383_at	0.00128	0.000151	-3.96157	0.28101	-0.772891
59755_at	0.00128	0.000152	3.96072	0.27818	0.944073	PARP3	poly(ADP-ribose) polymerase family member 3
48820_at	0.00129	0.000152	3.95959	0.27438	0.561707	APPL2	adaptor protein, phosphotyrosine interacting with PH domain and leucine zipper 2
65170_at	0.00133	0.000157	3.95072	0.24459	0.864455	FAM118A	family with sequence similarity 118 member A
65778_at	0.00135	0.00016	-3.94631	0.2298	-0.734414	NDUFB4	NADH:ubiquinone oxidoreductase subunit B4
58061_f_at	0.00137	0.000162	-3.94176	0.21455	-0.628077
55016_at	0.00137	0.000163	3.94123	0.21275	1.14368	CDS2	CDP-diacylglycerol synthase 2
61220_r_at	0.00137	0.000163	-3.94033	0.20973	-0.721676
65850_at	0.00137	0.000163	3.94002	0.20872	0.37558	TMEM254	transmembrane protein 254
65709_at	0.00138	0.000164	3.93963	0.20741	0.830237	CCNL2	cyclin L2
58922_s_at	0.00139	0.000165	3.93742	0.20002	0.845965	SYS1	Sys1 golgi trafficking protein
62752_at	0.00139	0.000166	-3.93605	0.19541	-0.71391	CAPN10-AS1	CAPN10 antisense RNA 1 (head to head)
49746_at	0.00141	0.000168	3.93213	0.18231	0.756067	FAM177A1	family with sequence similarity 177 member A1
64324_f_at	0.00141	0.000168	-3.93209	0.18216	-0.619978
66288_at	0.00141	0.000168	-3.93191	0.18156	-1.14063
64101_at	0.00141	0.000168	3.93122	0.17927	0.504747	ZNF827	zinc finger protein 827
62541_at	0.00142	0.000169	-3.92963	0.17395	-0.367402	CLUHP3	clustered mitochondria homolog pseudogene 3
61910_f_at	0.00142	0.00017	-3.92887	0.17139	-0.940725	HOOK3	hook microtubule tethering protein 3
63035_at	0.00142	0.00017	3.92805	0.16866	0.969329
61041_r_at	0.00143	0.000171	-3.92706	0.16535	-1.03815	LOC158863	uncharacterized LOC158863
59377_at	0.00143	0.000171	3.92656	0.16368	1.01126	ANKRD44	ankyrin repeat domain 44
51706_at	0.00144	0.000173	3.92438	0.15639	0.872957	NEFL	neurofilament, light polypeptide
54333_at	0.00144	0.000173	3.9238	0.15446	0.675342	MZT1	mitotic spindle organizing protein 1
64351_at	0.00144	0.000173	3.9235	0.15347	0.420379	STAG1	stromal antigen 1
62929_at	0.00145	0.000175	-3.92082	0.1445	-0.679541	DPY19L2P4///DPY19L2P2	DPY19L2 pseudogene 4///DPY19L2 pseudogene 2
58112_at	0.00145	0.000175	-3.92072	0.14418	-0.702949
58798_at	0.00147	0.000177	3.9174	0.1331	0.616842	ANXA2	annexin A2
64066_at	0.00149	0.000179	3.91329	0.11938	0.531302	RNF26	ring finger protein 26
64174_at	0.00149	0.00018	-3.91253	0.11687	-0.767987	PRRG4	proline rich and Gla domain 4
55224_r_at	0.0015	0.00018	-3.91212	0.11548	-0.354649	SNORA57	small nucleolar RNA, H/ACA box 57
60752_at	0.0015	0.000181	-3.91155	0.11359	-0.990043
63727_at	0.00152	0.000183	-3.90786	0.1013	-0.906549	FAM13A-AS1	FAM13A antisense RNA 1
65230_at	0.00152	0.000183	-3.90741	0.0998	-0.761205
48649_at	0.00152	0.000183	-3.90703	0.09855	-0.885342	MIEF1	mitochondrial elongation factor 1
53797_at	0.00152	0.000184	3.90633	0.0962	0.857646	SLMAP	sarcolemma associated protein
64551_at	0.00154	0.000186	-3.90343	0.08655	-0.555385
66074_r_at	0.00155	0.000188	-3.90075	0.07763	-0.791379
53264_at	0.00155	0.000188	3.89975	0.07433	0.616558	INTS2	integrator complex subunit 2
52350_at	0.00156	0.000189	-3.89904	0.07197	-0.605429
63895_at	0.00157	0.00019	-3.89728	0.06609	-1.08439	RIMBP2	RIMS binding protein 2
48840_s_at	0.00159	0.000193	3.89271	0.05093	0.54431	NAA20	N(alpha)-acetyltransferase 20, NatB catalytic subunit
55050_at	0.0016	0.000194	-3.89136	0.04644	-0.97509	DOK3	docking protein 3
65993_at	0.0016	0.000194	-3.89135	0.04639	-0.36647	FAM86JP	family with sequence similarity 86, member A pseudogene
61671_at	0.00161	0.000195	3.88896	0.03847	0.984613	DDX60L	DEAD-box helicase 60-like
59137_i_at	0.00161	0.000196	-3.88772	0.03436	-1.02296	ATXN3	ataxin 3
58791_f_at	0.00162	0.000197	-3.88651	0.03035	-0.467506	RPLP0P2	ribosomal protein lateral stalk subunit P0 pseudogene 2
53193_at	0.00162	0.000197	3.88628	0.02958	0.992265	FAM47E	family with sequence similarity 47 member E
60346_at	0.00163	0.000199	-3.88333	0.01977	-0.620202
60971_at	0.00163	0.000199	3.88331	0.01973	0.509113	FZD3	frizzled class receptor 3
60869_at	0.00163	0.0002	-3.88309	0.01901	-0.901197	LEMD2	LEM domain containing 2
60601_at	0.00164	0.0002	-3.88232	0.01643	-0.91513
66902_at	0.00164	0.000201	-3.88104	0.0122	-0.528307
63349_r_at	0.00165	0.000202	-3.87985	0.00826	-0.615653	TMEM120A	transmembrane protein 120A
61691_at	0.00166	0.000203	-3.87815	0.00262	-0.794067	FBXW7	F-box and WD repeat domain containing 7
61477_at	0.00167	0.000204	3.87649	-0.00287	1.18103	ST3GAL6	ST3 beta-galactoside alpha-2,3-sialyltransferase 6
65641_at	0.00167	0.000205	3.87612	-0.00411	0.951538	DHX29	DEAH-box helicase 29
48751_at	0.00167	0.000205	3.87599	-0.00453	0.65305	RASSF5	Ras association domain family member 5
63799_at	0.00168	0.000207	-3.87309	-0.01415	-0.422613	RRAGC	Ras related GTP binding C
61969_g_at	0.00169	0.000208	3.8716	-0.01905	0.918829	GGNBP2	gametogenetin binding protein 2
54318_at	0.00169	0.000208	3.87135	-0.01987	1.09062	SETD9	SET domain containing 9
58388_at	0.00169	0.000208	3.87087	-0.02149	0.942039	RMDN2	regulator of microtubule dynamics 2
53228_at	0.00169	0.000209	3.87057	-0.02247	0.925237	BNC2	basonuclin 2
56729_at	0.0017	0.000209	-3.86974	-0.0252	-1.11559	PRLR	prolactin receptor
61481_at	0.0017	0.000209	-3.86945	-0.02617	-0.872813
65477_at	0.00172	0.000212	3.86621	-0.03688	0.490892	BCL2L1	BCL2 like 1
63375_at	0.00172	0.000212	3.86597	-0.03768	0.678869	TMEM25	transmembrane protein 25
64217_at	0.00172	0.000213	3.86493	-0.04111	0.925675	GXYLT1	glucoside xylosyltransferase 1
49071_at	0.00173	0.000213	3.8642	-0.04352	0.61731	NSMCE1	NSE1 homolog, SMC5-SMC6 complex component
65437_at	0.00173	0.000214	-3.86289	-0.04787	-0.677767	MRGBP	MRG/MORF4L binding protein
60424_at	0.00173	0.000214	3.86282	-0.04807	0.797954	RBBP6	RB binding protein 6, ubiquitin ligase
60293_at	0.00173	0.000214	3.86259	-0.04886	1.16522	EPB41L5	erythrocyte membrane protein band 4.1 like 5
66062_at	0.00173	0.000215	-3.86208	-0.05054	-1.20687
64509_i_at	0.00174	0.000215	-3.86154	-0.05231	-0.986971
53112_at	0.00175	0.000217	3.85978	-0.05814	0.911971	SNX25	sorting nexin 25
53296_at	0.00176	0.000219	3.85716	-0.06676	1.07235	RBAK	RB associated KRAB zinc finger
63098_r_at	0.00176	0.000219	3.8568	-0.06795	0.631211
62023_at	0.00179	0.000222	-3.85291	-0.08079	-0.515442	BRWD3	bromodomain and WD repeat domain containing 3
63408_i_at	0.0018	0.000224	3.85008	-0.09012	1.29732	ABHD11	abhydrolase domain containing 11
65120_at	0.0018	0.000224	-3.84983	-0.09094	-0.792632	ERO1A	endoplasmic reticulum oxidoreductase 1 alpha
57179_r_at	0.0018	0.000224	3.84962	-0.09163	1.30835	SAMD8	sterile alpha motif domain containing 8
65582_g_at	0.00181	0.000226	-3.84762	-0.09823	-0.615592	TMEM62	transmembrane protein 62
49278_g_at	0.00186	0.000232	3.84046	-0.12179	0.613153	HOXA-AS2	HOXA cluster antisense RNA 2
63158_at	0.00187	0.000234	-3.83806	-0.12968	-1.09035
64903_at	0.00188	0.000234	3.8371	-0.13285	0.748171	ASPH	aspartate beta-hydroxylase
63599_s_at	0.00189	0.000236	3.83538	-0.1385	0.509739	TUT1	terminal uridylyl transferase 1, U6 snRNA-specific
64684_at	0.00189	0.000236	-3.8347	-0.14074	-0.646433	RIT1	Ras like without CAAX 1
64212_at	0.00189	0.000236	-3.83463	-0.14097	-0.994713
66742_at	0.00189	0.000237	-3.83421	-0.14233	-0.327631
62953_at	0.0019	0.000238	3.83225	-0.14878	0.792915	PIGO	phosphatidylinositol glycan anchor biosynthesis class O
50080_at	0.00191	0.00024	-3.83081	-0.15352	-0.437138	SLC9B1	solute carrier family 9 member B1
62282_s_at	0.00191	0.00024	-3.83056	-0.15432	-0.920582	WDR4	WD repeat domain 4
51281_at	0.00192	0.00024	3.8297	-0.15715	0.92841
65216_at	0.00192	0.000241	-3.82915	-0.15898	-1.21106	MED13L	mediator complex subunit 13 like
61429_at	0.00193	0.000242	3.82763	-0.16395	0.797879
52534_at	0.00194	0.000243	3.82653	-0.16757	1.08865	TMEM220	transmembrane protein 220
55928_at	0.00195	0.000245	-3.82445	-0.17438	-1.12532	NCAPG2	non-SMC condensin II complex subunit G2
56721_r_at	0.00196	0.000246	-3.82308	-0.17888	-0.763428	AHDC1	AT-hook DNA binding motif containing 1
52426_at	0.00196	0.000246	-3.82281	-0.17976	-1.09583
51855_at	0.00197	0.000248	-3.82046	-0.18747	-0.595492	TBRG4	transforming growth factor beta regulator 4
60798_at	0.00197	0.000248	3.82027	-0.1881	0.895828	GLI3	GLI family zinc finger 3
50856_at	0.00198	0.000249	3.8195	-0.19063	0.659592
66003_at	0.00199	0.000251	-3.81689	-0.19916	-0.752249	C11orf54	chromosome 11 open reading frame 54
63347_at	0.002	0.000252	3.81607	-0.20187	0.75045	NEDD9	neural precursor cell expressed, developmentally down-regulated 9
57500_at	0.002	0.000252	-3.81592	-0.20233	-0.912816	LOC100506510	hypothetical LOC100506510
64391_at	0.00201	0.000254	3.81431	-0.20763	0.665874	ATP8B1	ATPase phospholipid transporting 8B1
54404_r_at	0.00201	0.000254	-3.81416	-0.20811	-1.00377	GALNT10	polypeptide N-acetylgalactosaminyltransferase 10
56179_at	0.00201	0.000255	-3.81269	-0.2129	-0.326068
59945_at	0.00202	0.000256	3.81184	-0.2157	1.10054	TRMT6	tRNA methyltransferase 6
60314_at	0.00203	0.000257	3.81062	-0.2197	1.29257	ITGA4	integrin subunit alpha 4
65590_at	0.00204	0.000258	-3.80908	-0.22473	-0.859246	SPDYE1	speedy/RINGO cell cycle regulator family member E1
58939_at	0.00204	0.000259	-3.80875	-0.22579	-1.0141	VMA21	VMA21 vacuolar H+-ATPase homolog (S. cerevisiae)
61619_at	0.00204	0.000259	3.8082	-0.22762	1.15148	SLAIN2	SLAIN motif family member 2
57296_g_at	0.00204	0.00026	3.80746	-0.23003	0.471842	ASB7	ankyrin repeat and SOCS box containing 7
58254_at	0.00204	0.00026	-3.80731	-0.23051	-0.814665	IRAK3	interleukin 1 receptor associated kinase 3
57340_s_at	0.00204	0.00026	3.80711	-0.23116	0.38743	PRMT5	protein arginine methyltransferase 5
54344_at	0.00204	0.00026	3.80701	-0.23151	0.582677	PLEKHM3	pleckstrin homology domain containing M3
57216_at	0.00204	0.00026	3.80699	-0.23155	1.10216	JAZF1	JAZF zinc finger 1
62515_at	0.00205	0.000261	3.80643	-0.2334	0.913622	PM20D2	peptidase M20 domain containing 2
61680_at	0.00205	0.000262	-3.80498	-0.23812	-0.873626	FGF11	fibroblast growth factor 11
49698_at	0.00205	0.000262	-3.80496	-0.2382	-1.28764	HCN3	hyperpolarization activated cyclic nucleotide gated potassium channel 3
61140_at	0.00205	0.000262	-3.80489	-0.23844	-0.468497
65288_at	0.00207	0.000265	-3.80219	-0.24724	-0.753792
59314_at	0.00208	0.000266	3.80053	-0.25267	0.453731	RAI1	retinoic acid induced 1
65849_at	0.00209	0.000267	3.79943	-0.25627	0.586922	EMC6	ER membrane protein complex subunit 6
56768_at	0.00209	0.000268	3.79868	-0.25872	1.00637	LRRC37A4P	leucine rich repeat containing 37 member A4, pseudogene
62046_g_at	0.00209	0.000268	-3.7986	-0.25898	-0.803187	EPS15L1	epidermal growth factor receptor pathway substrate 15 like 1
49422_at	0.00209	0.000268	-3.79843	-0.25953	-0.579539
53537_at	0.00209	0.000268	-3.79826	-0.26008	-1.06498
65857_g_at	0.0021	0.00027	3.79622	-0.26675	0.395773	TMEM134	transmembrane protein 134
65603_at	0.00212	0.000272	3.79388	-0.27436	0.430026	BIRC6	baculoviral IAP repeat containing 6
63581_at	0.00212	0.000273	3.79334	-0.27612	1.09568	IL17RD	interleukin 17 receptor D
63985_at	0.00216	0.000278	3.78831	-0.29252	0.975476	1-Mar	mitochondrial amidoxime reducing component 1
62195_at	0.00216	0.000278	-3.78765	-0.29469	-1.02506	ZYG11B	zyg-11 family member B, cell cycle regulator
64403_at	0.00216	0.000279	3.78715	-0.29629	0.909693	PAPLN	papilin, proteoglycan like sulfated glycoprotein
59715_f_at	0.00216	0.000279	3.78713	-0.29636	0.533807	SARAF	store-operated calcium entry associated regulatory factor
57960_at	0.00218	0.000281	3.78509	-0.30302	0.354056	LOC646383	uncharacterized LOC646383
61607_at	0.00218	0.000281	3.78451	-0.30491	1.18316
60937_at	0.00218	0.000282	3.78412	-0.30615	1.03307	HOXA13	homeobox A13
61966_at	0.00219	0.000282	-3.7833	-0.30885	-1.09132	SDHAP2	succinate dehydrogenase complex flavoprotein subunit A pseudogene 2
54764_at	0.00219	0.000284	-3.78204	-0.31293	-0.822682
60009_at	0.00219	0.000284	3.78204	-0.31296	1.09866	TMC8	transmembrane channel like 8
62385_at	0.00221	0.000286	-3.77998	-0.31964	-0.848782
51279_at	0.00221	0.000286	-3.77973	-0.32046	-1.10195	FAM47A	family with sequence similarity 47 member A
64203_at	0.00221	0.000286	3.77964	-0.32073	1.0115
48726_at	0.00224	0.00029	3.77562	-0.33381	0.988438	COX18	COX18, cytochrome c oxidase assembly factor
58382_at	0.00225	0.000291	3.7744	-0.33778	1.22492	CPLX3///LMAN1L	complexin 3///lectin, mannose binding 1 like
64923_at	0.00227	0.000295	-3.77107	-0.34861	-0.716606	ASRGL1	asparaginase like 1
48858_at	0.00227	0.000295	3.77034	-0.35098	0.430488	SF3B5	splicing factor 3b subunit 5
53744_at	0.00231	0.0003	3.76594	-0.36526	1.22238	BMPR2	bone morphogenetic protein receptor type 2
64845_at	0.00233	0.000303	3.76257	-0.37618	1.1943	PPP3R2	protein phosphatase 3 regulatory subunit B, beta
65355_f_at	0.00234	0.000304	-3.76201	-0.378	-0.781059	ZNF138	zinc finger protein 138
57817_at	0.00235	0.000306	3.76046	-0.38302	0.781914	PYROXD2	pyridine nucleotide-disulphide oxidoreductase domain 2
52572_at	0.00235	0.000306	3.75991	-0.38481	0.632091
65155_at	0.00237	0.000309	3.75697	-0.39432	1.01194	BEND7	BEN domain containing 7
65373_at	0.00238	0.000311	-3.75568	-0.39849	-0.844618
64281_s_at	0.00239	0.000312	-3.75437	-0.40276	-0.527234	TXNIP	thioredoxin interacting protein
64237_r_at	0.00239	0.000312	-3.75398	-0.40399	-0.891466	DHFR	dihydrofolate reductase
54845_at	0.00239	0.000313	3.75366	-0.40505	0.576156	N4BP2	NEDD4 binding protein 2
63539_at	0.0024	0.000313	-3.75311	-0.40683	-0.537605	ATG16L2	autophagy related 16 like 2
57362_at	0.0024	0.000314	-3.75243	-0.40904	-0.809671
65754_g_at	0.00241	0.000315	3.75121	-0.41297	0.584987	CRBN	cereblon
49602_at	0.00242	0.000318	3.74924	-0.41933	0.818305	C16orf72	chromosome 16 open reading frame 72
66955_at	0.00245	0.000321	-3.74595	-0.42998	-1.26855	EML4	echinoderm microtubule associated protein like 4
58673_at	0.00245	0.000321	-3.74569	-0.43082	-1.01802	SLC25A29	solute carrier family 25 member 29
49738_s_at	0.0025	0.000327	3.74028	-0.44829	0.957961	TRIM8	tripartite motif containing 8
49182_s_at	0.0025	0.000328	-3.73997	-0.44927	-1.07363	GRAMD2	GRAM domain containing 2
65271_s_at	0.0025	0.000328	-3.73949	-0.45084	-0.919618	KAT7	lysine acetyltransferase 7
61267_at	0.00251	0.00033	3.73827	-0.45478	0.76469	ZRANB1	zinc finger RANBP2-type containing 1
66161_at	0.00251	0.000331	3.73743	-0.4575	0.770901
58884_at	0.00252	0.000332	-3.73612	-0.4617	-0.359756	PFDN6	prefoldin subunit 6
52818_at	0.00254	0.000335	3.73361	-0.46982	0.807229
61506_at	0.00255	0.000336	-3.73285	-0.47225	-1.16802
54657_at	0.00256	0.000338	-3.73089	-0.47857	-0.587788
51788_at	0.00257	0.000339	3.7301	-0.48113	0.408292	PSMD1	proteasome 26S subunit, non-ATPase 1
60405_at	0.0026	0.000344	-3.72608	-0.49405	-0.928266	EFCAB10	EF-hand calcium binding domain 10
58336_at	0.00261	0.000344	-3.72579	-0.49499	-0.300047	C7orf61	chromosome 7 open reading frame 61
63650_s_at	0.00262	0.000347	3.72345	-0.50252	0.443513	TRPT1	tRNA phosphotransferase 1
58170_at	0.00264	0.000349	-3.72196	-0.50733	-0.336502
59957_r_at	0.00264	0.000349	-3.72159	-0.50851	-0.617568	AGAP2	ArfGAP with GTPase domain, ankyrin repeat and PH domain 2
51095_f_at	0.00266	0.000352	3.71922	-0.51615	0.638298	SCAND1	SCAN domain containing 1
65710_at	0.00267	0.000354	-3.7174	-0.52198	-0.421701	SYNCRIP	synaptotagmin binding cytoplasmic RNA interacting protein
63048_at	0.00269	0.000356	3.71563	-0.52768	1.0982	ANKRD29	ankyrin repeat domain 29
63022_at	0.00269	0.000357	3.71515	-0.52923	0.71302	NOC4L	nucleolar complex associated 4 homolog
54746_at	0.0027	0.000358	-3.71421	-0.53224	-1.03229
48779_at	0.00271	0.000359	3.71302	-0.53605	1.20535	ATAD1	ATPase family, AAA domain containing 1
56313_at	0.00271	0.00036	3.71245	-0.5379	0.73115
63130_at	0.00271	0.000361	3.71199	-0.53936	0.633156	HACE1	HECT domain and ankyrin repeat containing E3 ubiquitin protein ligase 1
57877_at	0.00272	0.000362	-3.71104	-0.54242	-0.699254	GDAP2	ganglioside induced differentiation associated protein 2
48765_s_at	0.00273	0.000364	-3.7097	-0.54672	-0.966843	SVIP	small VCP interacting protein
49897_at	0.00274	0.000364	-3.70906	-0.54878	-1.00336	ZFC3H1	zinc finger C3H1-type containing
55717_at	0.00278	0.000371	-3.70411	-0.56464	-0.999025	WDR78	WD repeat domain 78
63465_f_at	0.00278	0.000371	-3.70395	-0.56516	-0.859663
54311_at	0.00278	0.000372	3.70331	-0.5672	0.695362	TCF12	transcription factor 12
66081_at	0.00279	0.000372	3.70288	-0.56857	0.869915
51663_at	0.0028	0.000373	-3.7018	-0.57203	-0.379588
65934_at	0.00282	0.000377	3.69909	-0.58072	0.943732	TIMM8B	translocase of inner mitochondrial membrane 8 homolog B
65351_r_at	0.00282	0.000377	-3.69882	-0.58159	-0.614866	B2M	beta-2-microglobulin
64922_at	0.00283	0.000378	3.69793	-0.58445	0.794473	MTMR10	myotubularin related protein 10
63984_f_at	0.00283	0.000378	-3.69791	-0.58451	-0.693117	PNPT1	polyribonucleotide nucleotidyltransferase 1
59533_s_at	0.00284	0.000381	-3.69624	-0.58984	-1.16407	DSCR8	Down syndrome critical region 8
56980_at	0.00284	0.000381	-3.69599	-0.59063	-0.399253	ERMP1	endoplasmic reticulum metallopeptidase 1
65895_at	0.00285	0.000383	3.69457	-0.59518	0.528683	SPATS2L	spermatogenesis associated serine rich 2 like
55519_at	0.00285	0.000383	-3.69451	-0.59539	-0.94682
64257_i_at	0.00285	0.000383	3.69446	-0.59556	0.888734	MEG3	maternally expressed 3 (non-protein coding)
52115_at	0.00285	0.000383	-3.69423	-0.59626	-0.837557	LOC100506652	uncharacterized LOC100506652
61663_at	0.00285	0.000384	3.6938	-0.59764	0.564045	SENP7	SUMO1/sentrin specific peptidase 7
50539_at	0.00285	0.000384	-3.69371	-0.59794	-1.3718
64261_at	0.00286	0.000385	3.69304	-0.60007	0.473308	CETN3	centrin 3
63301_s_at	0.00286	0.000386	-3.69238	-0.6022	-0.535511	WTAP	Wilms tumor 1 associated protein
52006_at	0.00286	0.000386	-3.69214	-0.60295	-0.908059
60247_at	0.00286	0.000386	-3.69208	-0.60315	-1.18725	ZNF354B	zinc finger protein 354B
52644_at	0.00287	0.000388	-3.69055	-0.60803	-0.541302	GPATCH1	G-patch domain containing 1
62317_r_at	0.00287	0.000388	-3.69053	-0.60812	-0.472215	LINGO1	leucine rich repeat and Ig domain containing 1
64098_at	0.0029	0.000392	3.68766	-0.61729	0.617296	MYO1C	myosin IC
55607_at	0.00291	0.000393	-3.68687	-0.61981	-0.549083	TMEM183B///TMEM183A	transmembrane protein 183B///transmembrane protein 183A
57101_at	0.00291	0.000394	-3.68628	-0.62168	-0.873954	ULK4	unc-51 like kinase 4
63186_at	0.00291	0.000394	-3.68627	-0.62174	-1.0429
61820_at	0.00293	0.000397	-3.68415	-0.62849	-0.821454	P4HTM	prolyl 4-hydroxylase, transmembrane
64462_at	0.00293	0.000397	3.68409	-0.6287	1.18165	PROSER1	proline and serine rich 1
65882_at	0.00293	0.000397	-3.68376	-0.62973	-0.612637	PILRB	paired immunoglobin-like type 2 receptor beta
65723_g_at	0.00293	0.000397	3.68355	-0.63041	0.817216	KIZ	kizuna centrosomal protein
66906_at	0.00295	0.0004	-3.68173	-0.63622	-0.866275
58731_r_at	0.00295	0.000401	-3.68076	-0.6393	-1.14987
52804_at	0.00295	0.000401	-3.68063	-0.63974	-0.508071	LOC105371312	uncharacterized LOC105371312
61640_at	0.00298	0.000405	3.67792	-0.64837	0.717175	ANKRD50	ankyrin repeat domain 50
66754_at	0.00298	0.000405	-3.6778	-0.64877	-1.23704
65471_at	0.00298	0.000405	3.67774	-0.64894	0.620907	ZFYVE21	zinc finger FYVE-type containing 21
50818_at	0.00298	0.000406	3.67745	-0.64988	0.701624
64007_at	0.00299	0.000408	3.67603	-0.6544	0.368307	DLGAP4	DLG associated protein 4
54699_at	0.003	0.000409	-3.67473	-0.65854	-0.94921
57075_f_at	0.003	0.000409	3.6747	-0.65865	0.685544	PGLS	6-phosphogluconolactonase
64065_at	0.003	0.00041	3.67449	-0.65932	0.368053	EXOC6B	exocyst complex component 6B
65111_at	0.00303	0.000414	-3.67153	-0.66875	-0.523547	DNAJB14	DnaJ heat shock protein family (Hsp40) member B14
64055_at	0.00303	0.000414	3.67127	-0.66956	0.751849	PLA2G12A	phospholipase A2 group XIIA
51250_f_at	0.00308	0.000422	-3.6661	-0.68603	-0.702533
65151_at	0.00308	0.000422	-3.66586	-0.6868	-0.550345	CCNK	cyclin K
65726_at	0.0031	0.000424	-3.66432	-0.6917	-0.718273	AKIRIN1	akirin 1
65530_at	0.0031	0.000424	3.66425	-0.69191	0.66862	SNX29	sorting nexin 29
62015_at	0.0031	0.000425	-3.6638	-0.69334	-0.928832
49887_at	0.0031	0.000425	-3.66359	-0.69402	-0.79595
56081_at	0.0031	0.000426	-3.66329	-0.69497	-0.889418	LOC100505882	uncharacterized LOC100505882
60813_at	0.00312	0.000429	3.66085	-0.70272	1.17759	GAREM1	GRB2 associated regulator of MAPK1 subtype 1
66184_at	0.00315	0.000433	-3.65802	-0.71172	-1.20863
64983_r_at	0.00317	0.000435	-3.65665	-0.71606	-0.418517	EWSAT1	Ewing sarcoma associated transcript 1
62214_at	0.00319	0.000439	3.65407	-0.72427	0.826257	DHX58	DEXH-box helicase 58
63819_at	0.00321	0.000442	3.65214	-0.73036	0.565063	TBK1	TANK binding kinase 1
65948_at	0.00322	0.000443	3.65141	-0.73269	0.381797	TRMT112	tRNA methyltransferase 11-2 homolog (S. cerevisiae)
50947_s_at	0.00322	0.000443	3.65115	-0.73352	0.745076	CCDC136	coiled-coil domain containing 136
66819_at	0.00324	0.000447	-3.64868	-0.74134	-0.311667
61684_at	0.00327	0.000451	-3.64626	-0.74903	-0.585218	FLJ42627	uncharacterized LOC645644
59268_at	0.00327	0.000452	3.64547	-0.75151	0.590392	IFT81	intraflagellar transport 81
66043_at	0.00327	0.000452	-3.64527	-0.75215	-0.953156
60152_at	0.00327	0.000452	-3.64518	-0.75244	-1.00685
65431_s_at	0.00328	0.000454	3.64411	-0.75584	0.713341	MITD1	microtubule interacting and trafficking domain containing 1
48911_at	0.0033	0.000457	3.64224	-0.76176	0.330898	USP39	ubiquitin specific peptidase 39
63192_at	0.00331	0.000458	-3.64162	-0.76372	-1.0172	SMIM10L2B	small integral membrane protein 10 like 2B
65818_at	0.00332	0.00046	3.64001	-0.76882	0.366986	S100A16	S100 calcium binding protein A16
61556_at	0.00332	0.000461	-3.63991	-0.76912	-1.19155
62175_at	0.00333	0.000462	-3.63911	-0.77167	-1.28041	LAMA1	laminin subunit alpha 1
51712_at	0.00333	0.000462	3.6387	-0.77297	0.963767
61167_i_at	0.00335	0.000465	-3.63711	-0.77799	-0.94991
50476_at	0.00335	0.000466	-3.63642	-0.78018	-0.489503	YPEL4	yippee like 4
59283_at	0.00337	0.000469	3.63445	-0.7864	0.833761	DDX60	DEXD/H-box helicase 60
61242_r_at	0.0034	0.000473	-3.63198	-0.79419	-1.19793
64664_at	0.00341	0.000474	3.6311	-0.79699	0.684389
60747_i_at	0.00341	0.000475	-3.63067	-0.79836	-0.970826
64339_s_at	0.00341	0.000476	3.63034	-0.7994	0.642102	MAN1B1	mannosidase alpha class 1B member 1
57873_at	0.00349	0.000487	-3.6236	-0.82067	-1.08966
64515_at	0.00349	0.000487	-3.62345	-0.82112	-0.627219
50924_at	0.00349	0.000487	3.62306	-0.82238	1.0048	NR2C2AP	nuclear receptor 2C2 associated protein
61921_at	0.0035	0.000489	-3.62208	-0.82546	-0.78667	NOL8	nucleolar protein 8
50404_at	0.0035	0.00049	-3.62176	-0.82646	-1.06995	CEBPZOS	CEBPZ opposite strand
62725_at	0.00351	0.00049	-3.6213	-0.82792	-0.700404	PNISR	PNN interacting serine and arginine rich protein
63822_r_at	0.00352	0.000492	3.62045	-0.8306	0.439282	ZNF362	zinc finger protein 362
64156_at	0.00352	0.000493	3.61993	-0.83222	0.99126	RFXAP	regulatory factor X associated protein
61789_i_at	0.00352	0.000493	3.61951	-0.83355	0.935829	PSMD11	proteasome 26S subunit, non-ATPase 11
62781_at	0.00352	0.000493	3.61948	-0.83366	0.37539	REPS1	RALBP1 associated Eps domain containing 1
56354_at	0.00352	0.000493	-3.61947	-0.83367	-1.095
65018_at	0.00355	0.000498	-3.61693	-0.84169	-0.278257	CCDC114	coiled-coil domain containing 114
65340_at	0.00358	0.000502	-3.61405	-0.85075	-0.34396	PTCD3	pentatricopeptide repeat domain 3
61727_at	0.00358	0.000503	-3.6137	-0.85184	-0.72211	TRIM59	tripartite motif containing 59
65113_at	0.00359	0.000505	-3.61262	-0.85525	-0.593834	SBK1	SH3 domain binding kinase 1
65711_at	0.00359	0.000505	3.6126	-0.85531	0.448755	GPBP1L1	GC-rich promoter binding protein 1 like 1
49437_at	0.00359	0.000506	-3.61217	-0.85667	-0.478778
55645_s_at	0.00362	0.00051	3.60953	-0.86499	0.682484	ABTB1	ankyrin repeat and BTB domain containing 1
64431_r_at	0.00363	0.000512	-3.6086	-0.86789	-0.439	BZW2	basic leucine zipper and W2 domains 2
53192_at	0.00364	0.000513	3.60809	-0.86952	0.905679	SREK1IP1	SREK1 interacting protein 1
63606_at	0.00365	0.000515	3.60695	-0.87309	0.56597	MAX	MYC associated factor X
56765_at	0.00366	0.000516	3.60585	-0.87654	0.480902	UMAD1	UBAP1-MVB12-associated (UMA) domain containing 1
58418_at	0.00369	0.000521	3.60337	-0.88434	0.852059	EMCN	endomucin
51919_at	0.00374	0.000528	3.59928	-0.89718	1.03051	DBT	dihydrolipoamide branched chain transacylase E2
64079_at	0.00378	0.000534	3.59567	-0.90852	0.852112	SLC30A7	solute carrier family 30 member 7
62740_at	0.00381	0.000539	-3.59315	-0.9164	-0.357801	LOC728743	zinc finger protein pseudogene
51684_at	0.00381	0.000539	-3.59284	-0.91739	-0.500039	PHF20	PHD finger protein 20
63762_at	0.00382	0.000541	-3.59203	-0.91994	-1.03182
57113_at	0.00385	0.000545	-3.58993	-0.9265	-1.06102
60469_at	0.00385	0.000546	3.58946	-0.92798	1.11124	TWSG1	twisted gastrulation BMP signaling modulator 1
62424_at	0.00387	0.000549	3.58739	-0.93445	1.2177	SLC9A2	solute carrier family 9 member A2
51708_at	0.00389	0.000551	-3.58634	-0.93776	-0.305008	TP73-AS1	TP73 antisense RNA 1
60843_at	0.00389	0.000552	3.58574	-0.93962	1.14767	TMCC3	transmembrane and coiled-coil domain family 3
63398_at	0.00392	0.000557	3.58325	-0.94741	0.553208	CTNNBL1	catenin beta like 1
64191_at	0.00394	0.00056	3.58168	-0.95231	1.4382	FGF12	fibroblast growth factor 12
63588_at	0.00396	0.000563	-3.58027	-0.95673	-0.759502	TLN1	talin 1
60943_at	0.00396	0.000563	3.58014	-0.95714	0.898349	SNIP1	Smad nuclear interacting protein 1
51009_at	0.00396	0.000563	3.57998	-0.95763	0.790851	TES	testin LIM domain protein
65941_f_at	0.00396	0.000563	-3.57982	-0.95815	-0.418325	AURKAIP1	aurora kinase A interacting protein 1
49607_at	0.00397	0.000565	-3.57872	-0.96157	-0.362985	ARRDC1-AS1	ARRDC1 antisense RNA 1
59811_at	0.00399	0.000569	3.57676	-0.96769	1.18514	SPATC1L	spermatogenesis and centriole associated 1-like
56675_at	0.00401	0.000572	3.57515	-0.97272	0.469537	EMP1	epithelial membrane protein 1
64935_at	0.00403	0.000575	3.5738	-0.97694	0.847866	FBXO8	F-box protein 8
60805_at	0.00403	0.000576	3.57321	-0.97878	0.896413	RFX7	regulatory factor X7
52108_at	0.00403	0.000576	-3.57308	-0.97919	-0.507596
53282_at	0.00407	0.000582	-3.57017	-0.98829	-1.21077
60440_at	0.00409	0.000584	-3.5688	-0.99256	-1.1809	ZIC2	Zic family member 2
58748_at	0.0041	0.000587	-3.56757	-0.9964	-0.678113
52420_at	0.00411	0.000589	-3.56632	-1.00027	-1.24506
55651_r_at	0.00417	0.000597	-3.56243	-1.01239	-0.366551	ABTB1	ankyrin repeat and BTB domain containing 1
57096_r_at	0.00418	0.000599	-3.56146	-1.01543	-1.14043
61313_at	0.00419	0.000601	3.56047	-1.0185	0.632242	ICE2	interactor of little elongation complex ELL subunit 2
63533_at	0.00419	0.000601	3.56032	-1.01898	0.877262
57344_at	0.00419	0.000602	3.55995	-1.02012	1.07339	EXOC2	exocyst complex component 2
53600_at	0.00421	0.000604	-3.55873	-1.02394	-1.05947
65177_at	0.00423	0.000609	3.55653	-1.03076	0.497796	MPP5	membrane palmitoylated protein 5
60982_at	0.00429	0.000617	-3.55269	-1.04272	-0.969279
61099_r_at	0.0043	0.000618	-3.55179	-1.04551	-1.1808
55624_i_at	0.00431	0.00062	-3.55098	-1.04803	-0.581444	NRGN	neurogranin
48823_at	0.00435	0.000627	-3.54767	-1.0583	-0.782817	TRAPPC5	trafficking protein particle complex 5
64411_at	0.00439	0.000632	3.54504	-1.06647	0.828741	ARL8A	ADP ribosylation factor like GTPase 8A
62294_at	0.00442	0.000637	-3.5428	-1.07342	-0.717934	DCUN1D1	defective in cullin neddylation 1 domain containing 1
56047_g_at	0.00444	0.000641	3.54117	-1.07849	1.21646	GDF11	growth differentiation factor 11
61635_s_at	0.00445	0.000643	3.53995	-1.08226	0.701939	LGR4	leucine rich repeat containing G protein-coupled receptor 4
64332_at	0.00446	0.000644	-3.53946	-1.08378	-0.621789	ARFGAP1	ADP ribosylation factor GTPase activating protein 1
60274_at	0.00446	0.000645	-3.53923	-1.08449	-0.506934
65963_at	0.00447	0.000646	3.53864	-1.08632	0.482454	PXDN	peroxidasin
65432_at	0.00448	0.000648	-3.53776	-1.08905	-0.485439	STX16	syntaxin 16
56078_at	0.0045	0.000652	-3.53593	-1.09472	-0.477082	CABIN1	calcineurin binding protein 1
61297_at	0.00455	0.00066	3.53236	-1.10577	0.64417	CASKIN2	CASK interacting protein 2
61344_at	0.00455	0.00066	3.53222	-1.1062	0.740437	IREB2	iron responsive element binding protein 2
56198_at	0.00456	0.000661	3.53154	-1.1083	0.808517	SLC2A14	solute carrier family 2 member 14
60886_g_at	0.00458	0.000665	3.5299	-1.1134	1.05954	SERINC4///ELL3	serine incorporator 4///elongation factor for RNA polymerase II 3
62782_r_at	0.00459	0.000666	-3.52935	-1.11509	-1.06269
57524_at	0.00459	0.000666	-3.52932	-1.11519	-0.763595
54266_r_at	0.00459	0.000668	-3.52872	-1.11704	-0.854626
60195_at	0.00464	0.000675	-3.52548	-1.12704	-1.21758
65149_at	0.00464	0.000675	3.52515	-1.12806	0.799746	IFT172	intraflagellar transport 172
61906_at	0.00465	0.000676	-3.5247	-1.12947	-1.15944	1-Mar	membrane associated ring-CH-type finger 1
50065_at	0.00468	0.000682	3.5223	-1.13689	1.07662
64486_at	0.00468	0.000682	3.52206	-1.13763	0.346978	CORO1B	coronin 1B
59551_r_at	0.00469	0.000684	-3.52125	-1.14012	-0.737655
54272_at	0.00471	0.000687	-3.52004	-1.14387	-0.317353
54898_i_at	0.00473	0.000691	3.51843	-1.14883	0.435747	FOXK1	forkhead box K1
58553_i_at	0.00473	0.000691	-3.51815	-1.14968	-1.17666
60005_at	0.00473	0.000692	-3.51778	-1.15083	-0.867886	ERP27	endoplasmic reticulum protein 27
64921_at	0.00475	0.000694	3.51689	-1.15357	0.902756	SMG8	SMG8, nonsense mediated mRNA decay factor
63042_r_at	0.00476	0.000697	3.51577	-1.15705	0.772295	CCDC8	coiled-coil domain containing 8
49166_f_at	0.00477	0.000699	-3.51486	-1.15984	-0.685902	LOC440983	hypothetical gene supported by BC066916
65055_at	0.00478	0.0007	3.51438	-1.1613	0.665462	PLXDC1	plexin domain containing 1
65791_f_at	0.00479	0.000701	3.51373	-1.16331	0.447624	UFC1	ubiquitin-fold modifier conjugating enzyme 1
54961_r_at	0.00479	0.000702	-3.51327	-1.16473	-0.697699	RAPGEF2	Rap guanine nucleotide exchange factor 2
60548_at	0.0048	0.000705	-3.51222	-1.16796	-1.17904	LOC101930105	zinc finger protein 839 pseudogene
65541_at	0.00482	0.000707	3.51111	-1.1714	0.640408	CREB1	cAMP responsive element binding protein 1
64147_at	0.00482	0.000707	3.5111	-1.17144	0.50425	EMC9	ER membrane protein complex subunit 9
50623_r_at	0.00483	0.00071	3.50998	-1.17489	1.16962	ZNF626	zinc finger protein 626
61634_r_at	0.00483	0.00071	3.50988	-1.1752	0.85551	PDE4D	phosphodiesterase 4D
60664_at	0.00483	0.000711	-3.50951	-1.17632	-0.543395
63802_at	0.00483	0.000711	3.50945	-1.1765	0.731767	H6PD	hexose-6-phosphate dehydrogenase/glucose 1-dehydrogenase
55909_at	0.00483	0.000711	-3.50943	-1.17656	-0.487224	ZNF550	zinc finger protein 550
54270_at	0.00483	0.000712	3.50928	-1.17703	0.661516	AMDHD2	amidohydrolase domain containing 2
57657_at	0.00486	0.000717	3.5071	-1.18376	0.837028	C3orf70	chromosome 3 open reading frame 70
63838_at	0.00486	0.000717	3.50695	-1.1842	0.377387	OAF	out at first homolog
65742_at	0.00489	0.000722	3.50488	-1.19058	0.93703	BORCS7	BLOC-1 related complex subunit 7
49740_at	0.00491	0.000726	-3.5034	-1.19514	-0.693803	MRPL55	mitochondrial ribosomal protein L55
53672_at	0.00496	0.000733	-3.50036	-1.20447	-0.733489	GALNT15	polypeptide N-acetylgalactosaminyltransferase 15
51746_f_at	0.00498	0.000736	-3.49914	-1.20824	-0.310854	ACTG1	actin gamma 1
60184_at	0.00498	0.000736	-3.49898	-1.20873	-1.2666
53388_at	0.00502	0.000743	-3.49603	-1.21778	-0.758749
64505_at	0.00503	0.000745	3.49525	-1.22018	0.433589	TMEM167A	transmembrane protein 167A
49007_at	0.00503	0.000746	-3.49509	-1.22066	-0.712048	HSD17B12	hydroxysteroid 17-beta dehydrogenase 12
64224_at	0.00506	0.000751	-3.49303	-1.22699	-1.01399	ZNF420	zinc finger protein 420
59034_at	0.00507	0.000752	-3.49271	-1.22797	-0.80088	LOC100510184	hypothetical protein LOC100510184
63316_at	0.00507	0.000753	3.49232	-1.22919	0.950297	EDIL3	EGF like repeats and discoidin domains 3
63983_at	0.00509	0.000755	3.49129	-1.23235	0.337482	RABAC1	Rab acceptor 1
53870_at	0.0051	0.000757	-3.49032	-1.23532	-0.761892
64253_r_at	0.0051	0.000759	-3.48988	-1.23666	-0.597269
57754_at	0.00511	0.00076	-3.48913	-1.23896	-0.758904	IL4I1///NUP62	interleukin 4 induced 1///nucleoporin 62
48763_at	0.00512	0.000762	3.48833	-1.24141	0.476957	TMX3	thioredoxin related transmembrane protein 3
49730_at	0.00514	0.000765	3.48724	-1.24475	0.932784	EFNA5	ephrin A5
49477_at	0.00514	0.000765	-3.48717	-1.24496	-0.694677	LY6G6F///LY6G6D	lymphocyte antigen 6 complex, locus G6F///lymphocyte antigen 6 complex, locus G6D
62391_f_at	0.00516	0.000769	3.48554	-1.24997	0.896606
58962_at	0.00516	0.00077	3.48538	-1.25047	0.627284	SMAD4	SMAD family member 4
49522_at	0.00518	0.000772	-3.48445	-1.25331	-0.787294	PRRC1	proline rich coiled-coil 1
63669_at	0.00518	0.000773	3.48414	-1.25424	0.870933	GAREM1	GRB2 associated regulator of MAPK1 subtype 1
62473_at	0.00518	0.000773	3.48406	-1.25452	0.72265	LRSAM1	leucine rich repeat and sterile alpha motif containing 1
62491_at	0.00518	0.000774	-3.48378	-1.25535	-0.579642	CHD7	chromodomain helicase DNA binding protein 7
64127_at	0.00518	0.000775	3.4833	-1.25682	0.35487	USP38	ubiquitin specific peptidase 38
61800_f_at	0.00521	0.000779	-3.48184	-1.26131	-1.08162
62128_at	0.00524	0.000784	3.47992	-1.26718	0.824246	CASC15	cancer susceptibility candidate 15 (non-protein coding)
66987_at	0.00528	0.00079	-3.47749	-1.27463	-0.90813
64569_at	0.0053	0.000794	-3.476	-1.27916	-0.934525	TNRC6B	trinucleotide repeat containing 6B
63997_s_at	0.00531	0.000797	3.47496	-1.28235	0.256364	VPS11	VPS11, CORVET/HOPS core subunit
60857_at	0.00532	0.000798	3.4744	-1.28407	1.10497	CLIC4	chloride intracellular channel 4
60696_at	0.00532	0.000798	-3.47427	-1.28445	-0.709966
58465_s_at	0.00534	0.000802	3.47302	-1.28828	0.321264	RABL6	RAB, member RAS oncogene family-like 6
65658_at	0.00535	0.000803	-3.47248	-1.28995	-0.370572	NAT14	N-acetyltransferase 14 (putative)
63303_at	0.00537	0.000807	3.47083	-1.29496	0.566952	DENND6A	DENN domain containing 6A
54484_at	0.0054	0.000812	-3.46913	-1.30016	-0.515568	TOM1L2	target of myb1 like 2 membrane trafficking protein
50364_at	0.00542	0.000816	-3.46762	-1.30478	-0.89641
64121_at	0.00543	0.000817	3.46718	-1.30611	0.970105	YEATS4	YEATS domain containing 4
65526_at	0.00545	0.000821	3.46588	-1.31009	0.385796	BBS1	Bardet-Biedl syndrome 1
59223_at	0.00549	0.000827	-3.46362	-1.31697	-0.330753
62563_at	0.00549	0.000827	3.46338	-1.3177	0.400184	REEP6	receptor accessory protein 6
61894_at	0.0055	0.00083	3.46256	-1.32022	0.760186
63155_at	0.0055	0.00083	-3.46247	-1.32049	-1.0485	PBRM1	polybromo 1
62933_at	0.0055	0.00083	-3.46235	-1.32086	-1.08628
61106_s_at	0.0055	0.000831	3.4619	-1.32223	0.858454	SMIM1	small integral membrane protein 1 (Vel blood group)
57324_at	0.00551	0.000833	3.46125	-1.32421	0.83427	EXO5	exonuclease 5
59950_at	0.00551	0.000834	3.46098	-1.32502	0.873092	PCCB	propionyl-CoA carboxylase beta subunit
54732_r_at	0.00557	0.000842	-3.45791	-1.33438	-0.803632
60884_g_at	0.00558	0.000845	3.45701	-1.33713	0.427962	WAC	WW domain containing adaptor with coiled-coil
66316_at	0.0056	0.000848	-3.45576	-1.34092	-0.663009
66736_at	0.00565	0.000856	-3.45305	-1.34918	-1.11411	LNPEP	leucyl and cystinyl aminopeptidase
65648_at	0.00565	0.000857	3.45268	-1.35031	1.05326	NRK	Nik related kinase
64496_r_at	0.00565	0.000857	3.45247	-1.35095	0.399541	SCAND1	SCAN domain containing 1
57533_at	0.00571	0.000867	-3.44888	-1.36186	-0.839559
59092_at	0.00574	0.000872	-3.44728	-1.36673	-0.798871
52830_at	0.00574	0.000873	-3.44707	-1.36735	-0.796832	FBN1	fibrillin 1
63919_f_at	0.00575	0.000874	-3.44671	-1.36845	-0.320286	ENC1	ectodermal-neural cortex 1
63664_at	0.00575	0.000875	-3.44636	-1.36951	-0.674671
65730_at	0.00576	0.000877	3.4455	-1.37211	0.624955	MS4A6A	membrane spanning 4-domains A6A
65922_at	0.00576	0.000878	-3.4453	-1.37272	-0.448958	BSDC1	BSD domain containing 1
50348_at	0.00578	0.000881	-3.44403	-1.37659	-0.710993	FAM110B	family with sequence similarity 110 member B
63778_at	0.00578	0.000881	3.44396	-1.37681	0.444115	TCAIM	T-cell activation inhibitor, mitochondrial
62696_at	0.00579	0.000884	3.44322	-1.37905	0.748933	PHF7	PHD finger protein 7
66089_at	0.00579	0.000884	-3.44316	-1.37923	-1.05569	KIZ	kizuna centrosomal protein
53317_at	0.00581	0.000888	3.44183	-1.38327	0.976378	ZNF34	zinc finger protein 34
54934_at	0.00581	0.000888	3.44181	-1.38335	0.79993	CYP4V2	cytochrome P450 family 4 subfamily V member 2
50222_at	0.00583	0.00089	-3.44085	-1.38624	-0.294964	GADD45GIP1	GADD45G interacting protein 1
51012_at	0.00585	0.000894	3.43963	-1.38994	1.53662	PLAC9	placenta specific 9
53580_at	0.00588	0.000899	-3.43787	-1.39528	-0.664588	PIWIL4	piwi like RNA-mediated gene silencing 4
65727_at	0.00588	0.0009	3.4374	-1.39671	0.549128	DANCR	differentiation antagonizing non-protein coding RNA
55827_at	0.00589	0.000902	-3.4367	-1.39885	-0.866238	BSPRY	B-box and SPRY domain containing
62277_at	0.00592	0.000907	-3.43502	-1.40393	-1.12058	PRR11	proline rich 11
64000_s_at	0.00596	0.000914	3.43283	-1.41056	0.672832
65234_r_at	0.006	0.00092	-3.43081	-1.41669	-1.06623
63491_r_at	0.006	0.000921	3.43055	-1.41748	1.06693	CNTN1	contactin 1
64913_at	0.00601	0.000924	3.42959	-1.42038	1.07524	JAM2	junctional adhesion molecule 2
61449_at	0.00603	0.000926	3.42882	-1.42271	1.01353	MAP10	microtubule associated protein 10
63008_at	0.00605	0.00093	-3.42754	-1.42656	-0.428784	ZHX1	zinc fingers and homeoboxes 1
58480_at	0.00605	0.00093	-3.4275	-1.42671	-0.857932	PRKAG2-AS1	PRKAG2 antisense RNA 1
54603_at	0.00607	0.000935	-3.42591	-1.43149	-0.969387	MTX3	metaxin 3
60685_at	0.00608	0.000937	-3.42518	-1.43371	-0.715067
65693_at	0.0061	0.00094	3.4241	-1.43698	0.353406	ZNF652	zinc finger protein 652
59990_at	0.00612	0.000944	-3.42291	-1.44057	-0.611995	GNL3L	G protein nucleolar 3 like
60546_at	0.00612	0.000945	3.42262	-1.44146	0.382488	RSU1	Ras suppressor protein 1
58876_f_at	0.00612	0.000945	3.42255	-1.44165	0.745789	DDX19B	DEAD-box helicase 19B
65148_at	0.00614	0.000947	3.42174	-1.44412	0.373183	DPH5	diphthamide biosynthesis 5
64810_at	0.00614	0.000948	-3.4216	-1.44454	-0.921097
57290_at	0.00615	0.000951	-3.4207	-1.44726	-0.612414	C12orf45	chromosome 12 open reading frame 45
62190_r_at	0.00617	0.000954	3.41968	-1.45033	0.826798	LOC100134937	uncharacterized LOC100134937
49934_at	0.00618	0.000956	-3.41898	-1.45246	-0.845575
54188_i_at	0.00619	0.000959	-3.4181	-1.45512	-1.18375	GSTT1	glutathione S-transferase theta 1
51473_at	0.0062	0.00096	-3.41756	-1.45673	-0.855123
50070_at	0.00621	0.000963	-3.41678	-1.45909	-0.598418	CCDC169	coiled-coil domain containing 169
62667_i_at	0.00627	0.000972	-3.41388	-1.46784	-0.955914
62755_r_at	0.00627	0.000972	-3.4138	-1.46808	-0.691959
66760_at	0.00635	0.000985	3.40978	-1.48022	0.876042	ANKIB1	ankyrin repeat and IBR domain containing 1
63247_r_at	0.00641	0.000994	-3.40675	-1.48932	-1.01948	EWSR1	EWS RNA binding protein 1
62457_at	0.00643	0.000998	-3.40557	-1.49288	-0.34301	YIPF5	Yip1 domain family member 5
54384_r_at	0.00643	0.000999	-3.40529	-1.49373	-1.03109	POLR3A	RNA polymerase III subunit A
63457_f_at	0.00643	0.001	-3.40504	-1.49449	-1.04418
54448_at	0.00647	0.00101	-3.40273	-1.50143	-1.12279
52608_at	0.00647	0.00101	-3.40271	-1.50151	-1.19226	GAS2L3	growth arrest specific 2 like 3
64758_at	0.00648	0.00101	-3.40236	-1.50255	-0.445267
63360_at	0.00648	0.00101	-3.4021	-1.50333	-0.588637	MS4A7	membrane spanning 4-domains A7
64695_at	0.00655	0.00102	3.39834	-1.51463	1.03156	SLC27A6	solute carrier family 27 member 6
64385_at	0.00655	0.00102	3.39823	-1.51498	0.702469	PANK2	pantothenate kinase 2
65767_at	0.00655	0.00102	3.39821	-1.51503	0.869841	WASH1///WASH7P///WASH2P///WASH3P	WAS protein family homolog 1///WAS protein family homolog 7 pseudogene///WAS protein family homolog 2 pseudogene///WAS protein family homolog 3 pseudogene
59868_at	0.00659	0.00103	-3.39638	-1.52053	-0.617719
63202_at	0.00662	0.00103	-3.39476	-1.52539	-0.667003	FARP2	FERM, ARH/RhoGEF and pleckstrin domain protein 2
49576_f_at	0.00666	0.00104	3.39242	-1.53241	0.507465	NDUFC2	NADH:ubiquinone oxidoreductase subunit C2
56901_at	0.00667	0.00104	3.39206	-1.5335	1.06465	MAPK8	mitogen-activated protein kinase 8
63652_at	0.00667	0.00104	3.39189	-1.53402	0.779374	WRNIP1	Werner helicase interacting protein 1
56727_r_at	0.00667	0.00104	3.39185	-1.53413	0.733714	ZNF614	zinc finger protein 614
63825_at	0.0067	0.00105	-3.39002	-1.53964	-0.694234	ABHD2	abhydrolase domain containing 2
64938_at	0.00678	0.00106	-3.38635	-1.55062	-0.286068	SMAP2	small ArfGAP2
62629_at	0.00678	0.00106	-3.3861	-1.55139	-0.66274
63453_at	0.00678	0.00106	3.38596	-1.55181	0.60623	PPY2P	pancreatic polypeptide 2, pseudogene
62687_at	0.00681	0.00107	3.38461	-1.55585	0.474013	RASD2	RASD family member 2
49018_at	0.00683	0.00107	-3.38356	-1.55901	-1.08368	UBQLN1	ubiquilin 1
49231_r_at	0.00686	0.00108	3.38173	-1.56446	0.663805	LOC100134361	uncharacterized LOC100134361
64773_at	0.00687	0.00108	-3.38138	-1.56553	-0.850076
65150_at	0.00687	0.00108	3.38117	-1.56615	0.728443	ASCC1	activating signal cointegrator 1 complex subunit 1
63452_at	0.00687	0.00108	-3.38107	-1.56644	-0.945696
63321_at	0.00688	0.00108	3.38042	-1.56838	0.438047	ARL8B	ADP ribosylation factor like GTPase 8B
63505_at	0.00688	0.00108	3.38028	-1.56881	0.817594	IREB2	iron responsive element binding protein 2
63821_g_at	0.00689	0.00108	3.37974	-1.57045	0.516092	ZNF362	zinc finger protein 362
64889_at	0.00695	0.0011	3.37676	-1.57936	0.54489	RETSAT	retinol saturase
60328_at	0.00696	0.0011	-3.37595	-1.58178	-0.334671	RPS11P6	ribosomal protein S11 pseudogene 6
65243_at	0.00701	0.00111	-3.37374	-1.58838	-0.394352	PAXBP1-AS1	PAXBP1 antisense RNA 1
64306_at	0.00701	0.00111	-3.37352	-1.58904	-1.28186	FGG	fibrinogen gamma chain
61783_at	0.00701	0.00111	3.37324	-1.58986	0.685896
52544_at	0.00702	0.00111	-3.37279	-1.59123	-0.701059	SOGA3///KIAA0408	SOGA family member 3///KIAA0408
61215_at	0.00705	0.00111	-3.37156	-1.59489	-0.572753
65246_at	0.00707	0.00112	3.37034	-1.59854	0.664236	RSRC2	arginine and serine rich coiled-coil 2
63926_g_at	0.00707	0.00112	-3.3703	-1.59866	-0.498085	MROH2B	maestro heat like repeat family member 2B
59871_at	0.00708	0.00112	3.36962	-1.6007	0.991358
65606_at	0.00715	0.00113	3.36622	-1.61085	0.353991	IFT52	intraflagellar transport 52
63839_at	0.00721	0.00114	3.36347	-1.61904	0.380058	RWDD1	RWD domain containing 1
50484_at	0.00722	0.00114	-3.36294	-1.62063	-0.387062	GNAT1	G protein subunit alpha transducin 1
60531_at	0.00722	0.00115	3.36282	-1.62098	0.745951	USP13	ubiquitin specific peptidase 13 (isopeptidase T-3)
50739_at	0.00722	0.00115	-3.36281	-1.621	-0.540409
65293_r_at	0.00724	0.00115	-3.36185	-1.62388	-0.915907
61782_at	0.00726	0.00115	3.36075	-1.62714	0.912157	CCM2L	CCM2 like scaffolding protein
61450_at	0.0073	0.00116	-3.35887	-1.63276	-1.03424
[truncated: 10,576 more rows]

## Sheet: GPL92
ID	adj.P.Val	P.Value	t	B	logFC	Gene.symbol	Gene.title
52946_at	1.28e-26	1.02e-30	17.6686	59.1973	4.33153	MRGPRF	MAS related GPR family member F
52851_at	3.65e-26	5.82e-30	-17.2261	57.5051	-2.8215	AR	androgen receptor
43435_at	2.04e-25	4.87e-29	-16.6942	55.4369	-2.2803	AR	androgen receptor
50361_at	1.36e-24	4.33e-28	16.1561	53.3059	4.18951	SYNPO2	synaptopodin 2
45269_at	1.68e-24	6.69e-28	16.05	52.8814	3.51283	RAB34	RAB34, member RAS oncogene family
56429_g_at	2.08e-24	9.95e-28	-15.9534	52.4932	-1.69429	HN1	hematological and neurological expressed 1
47445_at	5.01e-24	2.79e-27	-15.7041	51.4861	-1.61155	COX19	COX19, cytochrome c oxidase assembly factor
52853_g_at	6.1e-24	3.89e-27	-15.6245	51.1628	-2.77294	AR	androgen receptor
48822_s_at	1.43e-23	1.02e-26	-15.3927	50.2162	-1.70245	AK4	adenylate kinase 4
44820_f_at	7.95e-23	6.33e-26	14.9609	48.4343	1.82397	SYTL1	synaptotagmin like 1
43805_f_at	1.24e-22	1.09e-25	-14.8335	47.904	-1.49168	GIT1	GIT ArfGAP 1
54668_at	5.2e-22	4.97e-25	14.4789	46.4161	2.56157	PDE5A	phosphodiesterase 5A
46307_at	2.68e-21	2.9e-24	14.0719	44.6884	1.76446	TM9SF3	transmembrane 9 superfamily member 3
46276_at	2.68e-21	2.99e-24	14.0649	44.6586	3.78786	MYLK	myosin light chain kinase
51842_at	6.15e-21	7.34e-24	-13.8593	43.7772	-1.67979	CBX4	chromobox 4
49321_at	1.55e-20	1.98e-23	13.6342	42.8067	3.03528
52140_at	1.85e-20	2.51e-23	13.5797	42.571	4.7414	PGM5	phosphoglucomutase 5
43436_g_at	1.11e-19	1.59e-22	-13.1642	40.7602	-1.79875	AR	androgen receptor
50411_at	1.34e-19	2.02e-22	13.1101	40.5225	1.91813	SORBS2	sorbin and SH3 domain containing 2
45328_at	4.58e-19	7.29e-22	-12.8245	39.2641	-0.959953	MKNK2	MAP kinase interacting serine/threonine kinase 2
45217_at	4.59e-19	7.68e-22	12.813	39.2133	2.46239	PDGFC	platelet derived growth factor C
43014_at	4.87e-19	8.53e-22	-12.7897	39.1103	-3.17338	SDCCAG3	serologically defined colon cancer antigen 3
48805_f_at	1.27e-18	2.33e-21	12.5668	38.1208	1.3988	SYTL1	synaptotagmin like 1
43461_g_at	1.95e-18	3.73e-21	12.4637	37.6614	1.51128	NT5DC1	5'-nucleotidase domain containing 1
50198_at	5.24e-18	1.04e-20	12.2375	36.6489	2.25256	ROGDI	rogdi homolog
43120_at	7.5e-18	1.55e-20	-12.1504	36.2576	-1.37433	KMT2C	lysine methyltransferase 2C
51939_at	8.43e-18	1.81e-20	12.1168	36.1064	3.45612	SORBS2	sorbin and SH3 domain containing 2
52999_at	9.25e-18	2.06e-20	12.0885	35.9789	2.33558	BOC	BOC cell adhesion associated, oncogene regulated
59350_at	1.23e-17	2.85e-20	-12.0178	35.6606	-1.76917
45570_r_at	1.32e-17	3.15e-20	-11.9965	35.5644	-1.94266	CHORDC1	cysteine and histidine rich domain containing 1
45314_at	1.48e-17	3.65e-20	11.9643	35.4192	1.56421	SMOC2	SPARC related modular calcium binding 2
58192_at	2.36e-17	6.02e-20	11.8554	34.9267	2.03488	FAM135A	family with sequence similarity 135 member A
58481_i_at	3.45e-17	9.1e-20	-11.7655	34.5193	-1.46411	NUCKS1	nuclear casein kinase and cyclin dependent kinase substrate 1
44761_at	3.45e-17	9.35e-20	-11.7596	34.4925	-1.92037
44806_at	3.73e-17	1.04e-19	-11.7364	34.3873	-1.88394	PABPC1	poly(A) binding protein cytoplasmic 1
48039_at	4.12e-17	1.18e-19	11.7089	34.2626	3.82539	SYNPO2	synaptopodin 2
45500_at	4.3e-17	1.27e-19	11.6938	34.194	1.41098	CTSO	cathepsin O
44746_at	4.38e-17	1.33e-19	11.684	34.1494	1.1668	ABI2	abl-interactor 2
52482_at	5.59e-17	1.74e-19	-11.6256	33.8841	-1.78418	IBTK	inhibitor of Bruton tyrosine kinase
43370_at	5.78e-17	1.84e-19	11.6128	33.8259	1.13333	MSRB2	methionine sulfoxide reductase B2
52826_at	6.51e-17	2.15e-19	11.5792	33.6729	2.53073	GHDC	GH3 domain containing
56056_at	6.51e-17	2.18e-19	-11.5764	33.6604	-1.38842
53766_at	9.04e-17	3.1e-19	11.5007	33.3152	3.36874	PER3	period circadian clock 3
44791_at	9.97e-17	3.61e-19	-11.4676	33.1646	-2.75106	LOC100294337///KANSL1	hypothetical LOC100294337///KAT8 regulatory NSL complex subunit 1
56409_at	9.97e-17	3.63e-19	11.4661	33.1576	2.83736	SORBS1	sorbin and SH3 domain containing 1
56410_at	9.97e-17	3.65e-19	11.4648	33.1519	1.26723	RPS27L	ribosomal protein S27 like
43819_g_at	1.06e-16	3.96e-19	11.4477	33.0738	1.78739	MALAT1	metastasis associated lung adenocarcinoma transcript 1 (non-protein coding)
51214_at	1.11e-16	4.25e-19	11.4321	33.0024	3.33852	PKP1	plakophilin 1
48450_r_at	1.14e-16	4.44e-19	-11.423	32.9609	-1.54191	PGAM5	PGAM family member 5, mitochondrial serine/threonine protein phosphatase
48614_f_at	1.43e-16	5.71e-19	-11.3688	32.7135	-1.50088
43585_at	2.25e-16	9.13e-19	-11.2678	32.2513	-3.1984
46183_at	2.28e-16	9.62e-19	11.2565	32.1995	2.38506
43554_at	2.28e-16	9.62e-19	11.2564	32.1993	2.73181	CACHD1	cache domain containing 1
45298_at	2.34e-16	1.01e-18	11.2471	32.1567	1.19657	CHMP4B	charged multivesicular body protein 4B
45789_f_at	3.79e-16	1.66e-18	-11.1392	31.6616	-1.056	MGAT4B	mannosyl (alpha-1,3-)-glycoprotein beta-1,4-N-acetylglucosaminyltransferase, isozyme B
50298_at	4.93e-16	2.2e-18	11.0791	31.3859	3.09028	FHOD3	formin homology 2 domain containing 3
49204_at	5.41e-16	2.46e-18	11.0554	31.2767	1.2084	GRHPR	glyoxylate and hydroxypyruvate reductase
47339_at	9.02e-16	4.17e-18	-10.9425	30.7573	-2.50744
49256_at	9.76e-16	4.59e-18	-10.922	30.6629	-1.4335	LOC100288163	similar to peptidylprolyl isomerase A
46712_at	9.79e-16	4.68e-18	10.9176	30.6426	1.34852	C12orf57	chromosome 12 open reading frame 57
53785_at	1.1e-15	5.34e-18	10.8896	30.5137	1.69104	LIMS2	LIM zinc finger domain containing 2
58271_at	1.17e-15	5.83e-18	-10.8707	30.4267	-1.3459	KMT2E	lysine methyltransferase 2E
45807_at	1.17e-15	5.85e-18	10.8699	30.4231	1.1294	ZDHHC4	zinc finger DHHC-type containing 4
48587_at	1.21e-15	6.19e-18	10.8579	30.3677	2.17344	KLF4	Kruppel like factor 4
55293_at	1.51e-15	7.81e-18	-10.8082	30.1384	-1.6136
57160_at	1.77e-15	9.29e-18	-10.7712	29.9677	-1.14016	NUFIP2	NUFIP2, FMR1 interacting protein 2
54236_at	1.96e-15	1.05e-17	-10.7456	29.8493	-2.28356	MSI2	musashi RNA binding protein 2
48010_at	2.12e-15	1.15e-17	10.7264	29.7609	1.25601	SMIM19	small integral membrane protein 19
48663_at	2.64e-15	1.45e-17	-10.6765	29.5304	-2.31837
48730_s_at	3.11e-15	1.73e-17	-10.6384	29.3539	-1.08956	METTL2A///METTL2B	methyltransferase like 2A///methyltransferase like 2B
58466_s_at	3.15e-15	1.78e-17	-10.6323	29.3259	-1.18149	NUCKS1	nuclear casein kinase and cyclin dependent kinase substrate 1
46253_at	3.78e-15	2.17e-17	-10.591	29.1349	-1.01575	SETD5	SET domain containing 5
43507_g_at	5.51e-15	3.2e-17	10.5077	28.7492	2.81898	OGN	osteoglycin
43680_at	6.09e-15	3.59e-17	-10.4837	28.6378	-2.23225	U2SURP	U2 snRNP associated SURP domain containing
50001_at	6.63e-15	3.96e-17	10.4627	28.5403	2.65463	CPED1	cadherin like and PC-esterase domain containing 1
54028_at	6.68e-15	4.07e-17	10.4567	28.5129	1.87828	FBXO32	F-box protein 32
54033_at	6.68e-15	4.1e-17	10.4556	28.5076	2.67299	PARM1	prostate androgen-regulated mucin-like protein 1
57169_at	6.77e-15	4.2e-17	-10.45	28.4818	-2.33316	CPEB4	cytoplasmic polyadenylation element binding protein 4
47964_at	7.78e-15	4.89e-17	-10.4177	28.3321	-1.94274	FNBP4	formin binding protein 4
48497_at	1.25e-14	7.94e-17	-10.3151	27.8555	-0.93568	RC3H2	ring finger and CCCH-type domains 2
46558_at	1.27e-14	8.22e-17	-10.3079	27.8221	-2.80224	BIRC6	baculoviral IAP repeat containing 6
48760_s_at	1.31e-14	8.55e-17	10.2994	27.7827	1.40231	CTSO	cathepsin O
58494_r_at	1.39e-14	9.16e-17	-10.2849	27.7153	-2.44579	MALAT1	metastasis associated lung adenocarcinoma transcript 1 (non-protein coding)
57194_at	1.44e-14	9.61e-17	10.2747	27.6682	1.70621	PRICKLE2	prickle planar cell polarity protein 2
43966_at	1.51e-14	1.02e-16	10.2614	27.6063	2.56859	MRVI1	murine retrovirus integration site 1 homolog
58777_at	1.59e-14	1.09e-16	-10.2481	27.5446	-2.70966
51714_at	1.6e-14	1.11e-16	10.2443	27.5267	2.15582	ANTXR2	anthrax toxin receptor 2
56192_at	1.86e-14	1.31e-16	10.2097	27.3662	1.94986	PCDH7	protocadherin 7
43061_i_at	1.89e-14	1.34e-16	-10.2043	27.3408	-0.974688	GRINA	glutamate ionotropic receptor NMDA type subunit associated protein 1
50945_at	2.12e-14	1.52e-16	-10.1778	27.2175	-0.923332
42571_at	2.38e-14	1.73e-16	-10.1505	27.0907	-1.51137
57736_at	2.46e-14	1.8e-16	-10.1414	27.0484	-0.750097	GID8	GID complex subunit 8 homolog
46929_at	2.86e-14	2.12e-16	-10.1075	26.8907	-1.60725
43034_r_at	2.89e-14	2.16e-16	-10.1029	26.8695	-1.40477	CHORDC1	cysteine and histidine rich domain containing 1
48449_i_at	3.5e-14	2.65e-16	-10.0603	26.6708	-1.2174	PGAM5	PGAM family member 5, mitochondrial serine/threonine protein phosphatase
56209_at	3.53e-14	2.7e-16	10.0561	26.6514	1.0085	SMARCAD1	SWI/SNF-related, matrix-associated actin-dependent regulator of chromatin, subfamily a, containing DEAD/H box 1
45762_at	3.75e-14	2.9e-16	10.0411	26.5816	1.95684	NSMCE4A	NSE4 homolog A, SMC5-SMC6 complex component
46261_at	4.51e-14	3.52e-16	9.99991	26.3898	1.37809	AGGF1	angiogenic factor with G-patch and FHA domains 1
43355_s_at	5.09e-14	4.02e-16	9.97209	26.2602	1.59439	TUBB6	tubulin beta 6 class V
57241_at	6.57e-14	5.23e-16	9.91627	26.0001	1.57458	SYS1-DBNDD2///SYS1///DBNDD2	SYS1-DBNDD2 readthrough (NMD candidate)///Sys1 golgi trafficking protein///dysbindin domain containing 2
52116_at	6.68e-14	5.37e-16	-9.91061	25.9738	-1.65049	MYEF2	myelin expression factor 2
49024_at	6.71e-14	5.45e-16	-9.90755	25.9595	-1.26991	H2AFY	H2A histone family member Y
58324_at	7.31e-14	6e-16	-9.88728	25.865	-1.83296	KIAA1147	KIAA1147
59396_at	7.84e-14	6.5e-16	-9.87045	25.7865	-1.40593
52381_s_at	9.08e-14	7.59e-16	9.83749	25.6329	1.93654	ECHDC1	ethylmalonyl-CoA decarboxylase 1
44638_at	9.11e-14	7.69e-16	9.83475	25.6201	1.14665	IDE	insulin degrading enzyme
46601_at	1.31e-13	1.11e-15	-9.75668	25.2559	-2.21899	PLXNA1	plexin A1
46416_at	1.41e-13	1.21e-15	-9.73925	25.1746	-1.84372
58690_at	1.47e-13	1.29e-15	-9.72639	25.1146	-1.1583	KMT2E	lysine methyltransferase 2E
42838_f_at	1.47e-13	1.29e-15	-9.72616	25.1135	-1.44081	MAP3K8	mitogen-activated protein kinase kinase kinase 8
56407_at	1.82e-13	1.61e-15	9.67949	24.8958	1.1511	CRYL1	crystallin lambda 1
45357_s_at	2.29e-13	2.05e-15	-9.62845	24.6575	-1.13676	C12orf45	chromosome 12 open reading frame 45
46724_at	2.32e-13	2.09e-15	9.62408	24.6371	1.86472	TNS1	tensin 1
47284_i_at	2.41e-13	2.18e-15	-9.61458	24.5928	-1.95431
48094_at	2.53e-13	2.32e-15	9.60183	24.5332	1.16346	EFHD2	EF-hand domain family member D2
55411_at	2.62e-13	2.42e-15	-9.59289	24.4915	-1.38133
44119_at	2.68e-13	2.5e-15	9.58629	24.4607	1.47242	RASL12	RAS like family 12
45501_s_at	2.77e-13	2.6e-15	9.5779	24.4215	1.18943	TMEM98	transmembrane protein 98
44978_at	2.86e-13	2.71e-15	9.56885	24.3792	0.645395	ZBED1	zinc finger BED-type containing 1
49195_at	2.91e-13	2.78e-15	9.5635	24.3542	1.6102	FERMT1	fermitin family member 1
55736_at	3.12e-13	3e-15	9.54736	24.2789	0.889177	C11orf58	chromosome 11 open reading frame 58
47585_at	3.5e-13	3.4e-15	-9.52146	24.1579	-1.88001
53126_at	3.54e-13	3.47e-15	9.51731	24.1385	1.84965	NKX3-1	NK3 homeobox 1
52652_g_at	3.81e-13	3.77e-15	9.49967	24.0561	2.97494	COL8A2	collagen type VIII alpha 2 chain
59266_at	3.88e-13	3.86e-15	-9.49456	24.0323	-1.52198	EFNA3	ephrin A3
48927_at	4.6e-13	4.63e-15	9.45639	23.854	3.00159
46327_at	4.6e-13	4.65e-15	9.45539	23.8493	0.972538	C16orf58	chromosome 16 open reading frame 58
58421_at	4.62e-13	4.71e-15	9.45278	23.8371	1.08298	UBR3	ubiquitin protein ligase E3 component n-recognin 3 (putative)
56272_at	4.69e-13	4.83e-15	9.44716	23.8109	1.61831	APCDD1	APC down-regulated 1
42646_at	4.69e-13	4.86e-15	-9.44603	23.8056	-2.852
59812_at	4.99e-13	5.2e-15	-9.43161	23.7382	-1.30511
42739_at	5.03e-13	5.29e-15	-9.42817	23.7222	-2.48349
52078_at	5.18e-13	5.48e-15	9.42057	23.6867	1.22486	TMEM222	transmembrane protein 222
45765_at	5.38e-13	5.74e-15	9.41098	23.6418	0.916941	TMEM230	transmembrane protein 230
56226_at	5.51e-13	5.92e-15	-9.40438	23.611	-1.31366	AGO2	argonaute 2, RISC catalytic component
56474_at	5.97e-13	6.47e-15	9.38579	23.5242	2.02426	HSPB8	heat shock protein family B (small) member 8
44862_at	6.34e-13	6.91e-15	-9.37176	23.4586	-0.997407	YWHAG	tyrosine 3-monooxygenase/tryptophan 5-monooxygenase activation protein gamma
53270_s_at	7.08e-13	7.78e-15	9.3468	23.342	0.852249	MAP3K7	mitogen-activated protein kinase kinase kinase 7
57834_at	7.15e-13	7.92e-15	9.34308	23.3246	1.00208	MPHOSPH8	M-phase phosphoprotein 8
58484_f_at	7.55e-13	8.44e-15	-9.32976	23.2624	-1.16934	NUCKS1	nuclear casein kinase and cyclin dependent kinase substrate 1
50257_at	7.55e-13	8.48e-15	9.32883	23.2581	1.06041	ATE1	arginyltransferase 1
43801_f_at	8.56e-13	9.69e-15	-9.30075	23.1269	-0.996435	MGAT4B	mannosyl (alpha-1,3-)-glycoprotein beta-1,4-N-acetylglucosaminyltransferase, isozyme B
51474_at	9.47e-13	1.08e-14	-9.27797	23.0204	-2.28442
59657_at	9.5e-13	1.09e-14	9.27582	23.0104	3.93611	FAM3B	family with sequence similarity 3 member B
46944_at	1.17e-12	1.35e-14	-9.23021	22.7973	-2.20632
57107_at	1.2e-12	1.39e-14	9.22404	22.7685	1.48367	NDRG3	NDRG family member 3
47056_at	1.28e-12	1.5e-14	9.20813	22.6941	0.753191	MPND	MPN domain containing
44339_at	1.28e-12	1.51e-14	-9.20743	22.6908	-2.31533
58064_at	1.28e-12	1.52e-14	-9.20599	22.6841	-1.62441	SREBF2	sterol regulatory element binding transcription factor 2
55105_at	1.4e-12	1.67e-14	9.18571	22.5894	1.14442	NFIA	nuclear factor I A
51253_at	1.43e-12	1.71e-14	9.18046	22.5648	1.4048	ZBTB4	zinc finger and BTB domain containing 4
43853_at	1.47e-12	1.78e-14	-9.17224	22.5264	-2.12992	DDIT4	DNA damage inducible transcript 4
45609_at	1.5e-12	1.83e-14	9.16652	22.4997	2.18873	GSTO2	glutathione S-transferase omega 2
51543_at	1.52e-12	1.87e-14	-9.16262	22.4815	-2.3377	ZNF395	zinc finger protein 395
45092_at	1.53e-12	1.88e-14	-9.16056	22.4719	-2.14599	LINC01004	long intergenic non-protein coding RNA 1004
45939_at	1.6e-12	1.98e-14	9.14972	22.4212	2.04922	CNTN3	contactin 3
45574_g_at	1.62e-12	2.03e-14	-9.14468	22.3977	-2.4315	TPX2	TPX2, microtubule nucleation factor
53493_at	1.62e-12	2.05e-14	-9.143	22.3898	-2.34625	ZMYND8	zinc finger MYND-type containing 8
56432_at	1.62e-12	2.05e-14	9.14282	22.389	0.747413	MSRB2	methionine sulfoxide reductase B2
57228_at	1.67e-12	2.13e-14	9.13487	22.3518	2.07923	GLIPR2	GLI pathogenesis related 2
58617_at	1.96e-12	2.51e-14	9.09988	22.1884	1.83299	ANTXR2	anthrax toxin receptor 2
48043_at	2.01e-12	2.61e-14	9.09179	22.1505	0.912654	TMEM125	transmembrane protein 125
55666_at	2.01e-12	2.61e-14	9.09173	22.1503	1.15783	MCEE	methylmalonyl-CoA epimerase
49438_at	2.01e-12	2.63e-14	9.09018	22.143	2.10235	CRISPLD2	cysteine rich secretory protein LCCL domain containing 2
52678_at	2.04e-12	2.68e-14	9.08651	22.1259	2.61835	LSAMP	limbic system-associated membrane protein
45225_at	2.1e-12	2.77e-14	9.07909	22.0912	2.32576	ATP8B2	ATPase phospholipid transporting 8B2
43669_at	2.16e-12	2.88e-14	-9.07143	22.0555	-0.99484	GAPDHP62	glyceraldehyde 3 phosphate dehydrogenase pseudogene 62
50280_at	2.18e-12	2.92e-14	-9.06835	22.0411	-1.48679	CBX5	chromobox 5
45772_at	2.18e-12	2.93e-14	9.06725	22.0359	1.77402	SLMAP	sarcolemma associated protein
45316_at	2.26e-12	3.06e-14	9.05831	21.9942	1.89633	SCD5	stearoyl-CoA desaturase 5
51635_at	2.34e-12	3.18e-14	-9.0501	21.9558	-2.38564
50300_g_at	2.37e-12	3.24e-14	9.04617	21.9374	2.44235	FHOD3	formin homology 2 domain containing 3
42688_at	2.61e-12	3.6e-14	-9.02441	21.8358	-1.22498
45509_g_at	2.69e-12	3.73e-14	9.0167	21.7998	1.22938	NDUFS4	NADH:ubiquinone oxidoreductase subunit S4
45233_at	2.83e-12	3.94e-14	9.00502	21.7452	0.914264	NGRN	neugrin, neurite outgrowth associated
48494_at	2.93e-12	4.11e-14	-8.9961	21.7036	-1.54406	SPIN1	spindlin 1
46723_at	3.5e-12	4.94e-14	8.95768	21.5241	1.67193	POMT1	protein O-mannosyltransferase 1
55722_at	3.96e-12	5.62e-14	8.93053	21.3974	2.54616	MIR100HG	mir-100-let-7a-2 cluster host gene
45291_at	3.99e-12	5.69e-14	8.92784	21.3848	0.633256	HP1BP3	heterochromatin protein 1 binding protein 3
47518_at	4.6e-12	6.6e-14	-8.89646	21.2383	-2.22969	EP400	E1A binding protein p400
43460_at	4.65e-12	6.71e-14	8.89313	21.2227	0.976282	NT5DC1	5'-nucleotidase domain containing 1
48018_at	4.89e-12	7.1e-14	8.88119	21.167	1.22654	CGNL1	cingulin like 1
57202_at	5.19e-12	7.57e-14	8.86772	21.1041	0.879199	FUNDC2	FUN14 domain containing 2
56360_at	5.29e-12	7.75e-14	8.86255	21.0799	0.946364	CUTA	cutA divalent cation tolerance homolog
48704_at	5.6e-12	8.25e-14	8.84946	21.0188	0.98685	SUMF2	sulfatase modifying factor 2
51179_at	5.86e-12	8.69e-14	8.83849	20.9677	0.90273	ARFGEF2	ADP ribosylation factor guanine nucleotide exchange factor 2
46802_at	6.03e-12	8.98e-14	-8.83162	20.9356	-3.22348
58215_at	6.3e-12	9.44e-14	8.82106	20.8863	1.92946	SLC25A16	solute carrier family 25 member 16
56412_at	6.39e-12	9.61e-14	8.81719	20.8683	0.889022	WDR83OS	WD repeat domain 83 opposite strand
47851_at	6.49e-12	9.83e-14	8.81257	20.8467	2.52752	MKX	mohawk homeobox
43112_at	6.7e-12	1.02e-13	-8.80494	20.8111	-1.20197	EIF3B	eukaryotic translation initiation factor 3 subunit B
46305_at	6.84e-12	1.05e-13	8.79947	20.7856	1.27474	SQRDL	sulfide quinone reductase-like (yeast)
51586_at	7.12e-12	1.09e-13	-8.78981	20.7405	-1.94141
47231_at	7.5e-12	1.16e-13	-8.7779	20.6849	-2.31676
54713_at	7.68e-12	1.19e-13	8.77159	20.6555	1.80608	ZAK	sterile alpha motif and leucine zipper containing kinase AZK
58771_at	9.57e-12	1.49e-13	8.72431	20.4349	2.07389	EPHA3	EPH receptor A3
52683_at	1e-11	1.58e-13	-8.71292	20.3818	-2.14972	TBC1D24	TBC1 domain family member 24
45199_at	1.02e-11	1.61e-13	8.70844	20.3609	1.66011	DDR2	discoidin domain receptor tyrosine kinase 2
51401_at	1.17e-11	1.86e-13	-8.67775	20.2178	-1.31944
59070_at	1.2e-11	1.92e-13	-8.67162	20.1892	-2.5733	NTM	neurotrimin
45513_at	1.23e-11	1.97e-13	-8.66562	20.1612	-1.69486	DAZAP1	DAZ associated protein 1
58959_at	1.24e-11	2e-13	8.66273	20.1477	3.11613	SLC45A3	solute carrier family 45 member 3
47054_at	1.27e-11	2.05e-13	-8.65789	20.1252	-0.940085	DHX36	DEAH-box helicase 36
46482_at	1.31e-11	2.13e-13	-8.64925	20.0849	-2.07136
51014_at	1.39e-11	2.26e-13	8.63673	20.0265	2.77629	FLRT3	fibronectin leucine rich transmembrane protein 3
43162_at	1.4e-11	2.29e-13	-8.6337	20.0124	-1.68343
50617_s_at	1.48e-11	2.44e-13	8.62085	19.9525	1.91607	RNF180	ring finger protein 180
45793_at	1.55e-11	2.57e-13	8.60973	19.9007	1.02069	RBFOX2	RNA binding protein, fox-1 homolog 2
44828_s_at	1.56e-11	2.6e-13	8.60768	19.8911	1.2614	AHNAK///IGHG1	AHNAK nucleoprotein///immunoglobulin heavy constant gamma 1 (G1m marker)
58312_at	1.6e-11	2.68e-13	-8.60101	19.86	-1.80436	C19orf43	chromosome 19 open reading frame 43
41903_at	1.67e-11	2.81e-13	-8.59129	19.8148	-2.23526
54186_at	1.8e-11	3.03e-13	-8.5747	19.7374	-0.806907	C7orf73	chromosome 7 open reading frame 73
42366_at	1.84e-11	3.13e-13	8.56815	19.707	1.03835	PRPF40A	pre-mRNA processing factor 40 homolog A
45239_at	1.99e-11	3.4e-13	8.55066	19.6255	0.867928	BTRC	beta-transducin repeat containing E3 ubiquitin protein ligase
43695_at	2.04e-11	3.49e-13	-8.54505	19.5993	-2.34015
44027_at	2.15e-11	3.71e-13	-8.53241	19.5405	-2.03134	RECK	reversion inducing cysteine rich protein with kazal motifs
52558_s_at	2.3e-11	3.97e-13	-8.51794	19.4731	-1.86122	DAZAP1	DAZ associated protein 1
46665_at	2.32e-11	4.03e-13	8.51482	19.4586	1.04312	SEMA4C	semaphorin 4C
56161_at	2.35e-11	4.11e-13	-8.51046	19.4382	-1.49865
44148_at	2.35e-11	4.13e-13	8.50985	19.4354	1.02434	BMPR2	bone morphogenetic protein receptor type 2
57220_at	2.47e-11	4.34e-13	8.49897	19.3848	1.85752	SLC25A28	solute carrier family 25 member 28
48601_at	2.64e-11	4.66e-13	8.48393	19.3148	1.56594	ADHFE1	alcohol dehydrogenase, iron containing 1
52890_at	3.01e-11	5.35e-13	-8.45492	19.1797	-0.785502	SLC25A22	solute carrier family 25 member 22
48525_at	3.2e-11	5.71e-13	8.44104	19.1151	1.87782	PIFO	primary cilia formation
43313_at	3.63e-11	6.51e-13	-8.41338	18.9865	-1.35225	ZNF138	zinc finger protein 138
42921_at	3.8e-11	6.84e-13	8.40289	18.9377	2.64391
46722_at	4.04e-11	7.31e-13	8.389	18.8731	1.72401	MIR21	microRNA 21
53207_at	4.71e-11	8.56e-13	8.35555	18.7176	0.963001	NCOA5	nuclear receptor coactivator 5
42825_at	4.72e-11	8.61e-13	-8.35435	18.712	-0.924865
47870_r_at	4.84e-11	8.86e-13	-8.34824	18.6836	-1.32382	LOC340085///GPBP1	uncharacterized LOC340085///GC-rich promoter binding protein 1
43831_s_at	4.9e-11	9.02e-13	8.34444	18.666	0.858236	ACTG1	actin gamma 1
44866_s_at	5.48e-11	1.01e-12	-8.32014	18.553	-0.934305	UBQLN2	ubiquilin 2
52913_at	5.87e-11	1.09e-12	8.30466	18.4811	0.939358	RNF115	ring finger protein 115
43395_s_at	6.06e-11	1.13e-12	8.29699	18.4455	1.79519	DNAJB5	DnaJ heat shock protein family (Hsp40) member B5
49343_at	6.26e-11	1.17e-12	-8.28921	18.4094	-0.924326	CMIP	c-Maf inducing protein
53011_at	6.34e-11	1.19e-12	8.28542	18.3918	1.97899	GCOM1	GRINL1A complex locus 1
45262_at	6.47e-11	1.22e-12	-8.28022	18.3676	-0.993352	SLC38A1	solute carrier family 38 member 1
57008_at	6.99e-11	1.33e-12	8.26305	18.2879	1.46972	VSIG2	V-set and immunoglobulin domain containing 2
43501_at	7.15e-11	1.36e-12	-8.25732	18.2613	-1.70438	FUS	FUS RNA binding protein
44546_at	7.5e-11	1.43e-12	-8.24632	18.2102	-1.8864	ZNF148	zinc finger protein 148
44219_at	7.99e-11	1.53e-12	8.23205	18.144	1.63078	NECAB3	N-terminal EF-hand calcium binding protein 3
57071_at	8.04e-11	1.55e-12	8.22984	18.1338	1.52335	SNHG5	small nucleolar RNA host gene 5
59623_at	8.6e-11	1.66e-12	8.2148	18.064	1.29703	PCDH18	protocadherin 18
45342_at	8.96e-11	1.74e-12	8.20511	18.0191	1.04993	CTDSP1	CTD small phosphatase 1
43995_at	9.59e-11	1.87e-12	8.18998	17.9489	1.68458	PARD3B	par-3 family cell polarity regulator beta
44816_s_at	9.73e-11	1.91e-12	8.18603	17.9306	0.666938	MRFAP1	Morf4 family associated protein 1
46584_at	1e-10	1.98e-12	-8.17832	17.8948	-1.43761	BCL6	B-cell CLL/lymphoma 6
55393_at	1.02e-10	2.01e-12	-8.17482	17.8786	-2.28191	PCBP2	poly(rC) binding protein 2
44887_at	1.17e-10	2.33e-12	-8.1436	17.7339	-2.01313
45758_at	1.17e-10	2.34e-12	8.14264	17.7294	0.745966	TMEM203	transmembrane protein 203
51430_at	1.19e-10	2.37e-12	-8.13942	17.7145	-1.59124	MLEC	malectin
46384_at	1.21e-10	2.42e-12	-8.13538	17.6958	-1.94877	GPATCH2L	G-patch domain containing 2 like
53788_at	1.24e-10	2.5e-12	8.12863	17.6645	0.773197	PPP1R2	protein phosphatase 1 regulatory inhibitor subunit 2
46885_at	1.27e-10	2.57e-12	8.1224	17.6357	0.977476	SMAD4	SMAD family member 4
46694_at	1.29e-10	2.62e-12	8.11823	17.6163	1.66084	OLFML3	olfactomedin like 3
50494_at	1.3e-10	2.66e-12	-8.11528	17.6027	-0.771822
44892_at	1.31e-10	2.68e-12	-8.11369	17.5953	-1.81309
47808_at	1.31e-10	2.68e-12	-8.11351	17.5945	-1.98911	COX19	COX19, cytochrome c oxidase assembly factor
49770_at	1.39e-10	2.86e-12	8.09984	17.5311	2.60497	LINC00890	long intergenic non-protein coding RNA 890
57913_s_at	1.43e-10	2.97e-12	8.09205	17.4951	1.5455	ALG5	ALG5, dolichyl-phosphate beta-glucosyltransferase
58936_at	1.46e-10	3.04e-12	8.08691	17.4713	0.903262	SLC27A1	solute carrier family 27 member 1
53777_at	1.53e-10	3.19e-12	8.07654	17.4233	0.72045	PARP12	poly(ADP-ribose) polymerase family member 12
48069_at	1.66e-10	3.47e-12	-8.05905	17.3423	-1.91128
51443_at	1.77e-10	3.72e-12	-8.0443	17.2741	-1.82795
58806_at	1.8e-10	3.8e-12	-8.03966	17.2526	-0.791399
45236_at	1.89e-10	4e-12	8.02859	17.2014	1.06962	BEX3	brain expressed X-linked 3
42809_at	2.18e-10	4.63e-12	-7.99777	17.0589	-1.05643
47004_at	2.5e-10	5.33e-12	7.96757	16.9194	0.704522	MRFAP1	Morf4 family associated protein 1
44776_at	2.54e-10	5.43e-12	7.96359	16.901	0.780638	TRAPPC1	trafficking protein particle complex 1
49368_at	2.62e-10	5.64e-12	-7.95579	16.8649	-1.12794	ALDH6A1	aldehyde dehydrogenase 6 family member A1
58491_s_at	2.7e-10	5.83e-12	-7.94865	16.8319	-1.79538	MALAT1	metastasis associated lung adenocarcinoma transcript 1 (non-protein coding)
53710_at	2.7e-10	5.86e-12	7.94766	16.8274	1.51073	MXRA7	matrix remodeling associated 7
47347_at	2.75e-10	5.99e-12	-7.94301	16.8059	-1.06857
47579_at	2.85e-10	6.23e-12	7.93457	16.767	1.78053	ADCY5	adenylate cyclase 5
45680_at	2.92e-10	6.4e-12	7.92886	16.7406	1.56785	TSHZ3	teashirt zinc finger homeobox 3
48060_at	2.99e-10	6.57e-12	7.92322	16.7146	1.07797	SCPEP1	serine carboxypeptidase 1
51580_at	3.06e-10	6.74e-12	-7.91766	16.6889	-1.95954
46707_at	3.1e-10	6.86e-12	7.91409	16.6724	0.782362	UBQLN1	ubiquilin 1
43301_at	3.38e-10	7.51e-12	-7.89479	16.5834	-1.88004	KMT2E	lysine methyltransferase 2E
55077_at	3.44e-10	7.68e-12	7.88999	16.5612	0.920143	CARMN	cardiac mesoderm enhancer-associated non-coding RNA
43961_s_at	3.68e-10	8.27e-12	-7.87412	16.488	-1.45131	RRAGD	Ras related GTP binding D
55032_at	3.68e-10	8.28e-12	-7.87404	16.4877	-1.36848	LUC7L3	LUC7 like 3 pre-mRNA splicing factor
42491_at	3.86e-10	8.71e-12	-7.86326	16.438	-2.13969	LRRC58	leucine rich repeat containing 58
44294_at	3.91e-10	8.85e-12	-7.85991	16.4225	-0.989276
45800_at	3.93e-10	8.93e-12	7.85782	16.4129	0.942833	INTS10	integrator complex subunit 10
46266_at	3.95e-10	9.01e-12	7.85608	16.4049	1.6174	SLC25A28	solute carrier family 25 member 28
43456_at	3.98e-10	9.1e-12	7.85377	16.3942	1.56736	STK26	serine/threonine protein kinase 26
47763_f_at	4.02e-10	9.22e-12	-7.85109	16.3818	-2.23822
50282_at	4.04e-10	9.3e-12	7.84914	16.3728	0.884734	C6orf120	chromosome 6 open reading frame 120
49428_at	4.08e-10	9.42e-12	7.84659	16.3611	0.678334	MAN1A2	mannosidase alpha class 1A member 2
43545_at	4.39e-10	1.02e-11	-7.83007	16.285	-1.66648	ZNF281	zinc finger protein 281
54632_at	4.69e-10	1.09e-11	7.81532	16.217	0.905073	THADA	THADA, armadillo repeat containing
44821_at	5.31e-10	1.24e-11	-7.78787	16.0906	-1.04115	H2AFV	H2A histone family member V
43484_at	5.39e-10	1.26e-11	7.78406	16.0731	2.02402	SCN7A	sodium voltage-gated channel alpha subunit 7
48949_at	5.51e-10	1.3e-11	7.77851	16.0476	2.16765	C11orf52	chromosome 11 open reading frame 52
53037_at	5.52e-10	1.3e-11	7.77758	16.0433	0.925451	VPS51	VPS51, GARP complex subunit
53906_at	5.65e-10	1.34e-11	7.77112	16.0136	1.31438	DEF6	DEF6, guanine nucleotide exchange factor
46353_r_at	5.65e-10	1.34e-11	-7.77112	16.0136	-1.67853
58601_i_at	5.65e-10	1.35e-11	-7.7703	16.0098	-1.5577	ZNF644	zinc finger protein 644
53918_at	5.72e-10	1.37e-11	7.7671	15.9951	1.20421	DNAJC3	DnaJ heat shock protein family (Hsp40) member C3
51058_at	5.79e-10	1.39e-11	-7.76368	15.9794	-1.86443	KLHL28	kelch like family member 28
56441_at	5.94e-10	1.43e-11	7.75749	15.9509	1.24265	SNHG8	small nucleolar RNA host gene 8
50934_at	5.95e-10	1.44e-11	7.75652	15.9464	0.927571	MIB1	mindbomb E3 ubiquitin protein ligase 1
48380_r_at	5.97e-10	1.45e-11	-7.75516	15.9402	-1.48356	ZNF207	zinc finger protein 207
52145_at	5.98e-10	1.45e-11	7.75393	15.9345	0.960738	CUEDC1	CUE domain containing 1
46997_at	6.18e-10	1.51e-11	-7.74643	15.9	-0.882699	RSRC2	arginine and serine rich coiled-coil 2
58778_at	6.32e-10	1.54e-11	-7.74096	15.8749	-2.43955	TMEM267	transmembrane protein 267
43292_at	6.33e-10	1.55e-11	-7.73971	15.8691	-2.08375
55668_at	6.67e-10	1.64e-11	7.72801	15.8153	1.68881	PTPN14	protein tyrosine phosphatase, non-receptor type 14
45577_s_at	6.74e-10	1.66e-11	7.72513	15.8021	0.781149	ZFYVE21	zinc finger FYVE-type containing 21
48472_at	7.15e-10	1.77e-11	-7.71183	15.741	-1.51273	NUB1	negative regulator of ubiquitin like proteins 1
52700_at	7.21e-10	1.79e-11	-7.70909	15.7284	-1.69732	FLJ46906	uncharacterized LOC441172
49904_at	7.24e-10	1.81e-11	7.70753	15.7212	1.59696	SMAD9	SMAD family member 9
53477_at	7.34e-10	1.83e-11	-7.7042	15.7059	-1.16524	ZCCHC7	zinc finger CCHC-type containing 7
48807_at	7.42e-10	1.86e-11	7.7012	15.6921	1.07088	RPL15	ribosomal protein L15
45238_at	7.77e-10	1.96e-11	7.69056	15.6433	0.731682	ANAPC16	anaphase promoting complex subunit 16
57718_at	8.25e-10	2.08e-11	7.67695	15.5808	1.50614	ANTXR1	anthrax toxin receptor 1
57493_at	8.43e-10	2.13e-11	7.67186	15.5574	0.780776	SMAD2	SMAD family member 2
48593_at	8.68e-10	2.21e-11	-7.66476	15.5248	-0.839378
53862_at	8.88e-10	2.26e-11	7.65937	15.5001	1.08468	DCP1B	decapping mRNA 1B
42840_r_at	9.11e-10	2.33e-11	7.65318	15.4717	2.45826	LOC100507039	uncharacterized LOC100507039
59300_at	9.21e-10	2.36e-11	-7.65019	15.4579	-1.97625
47978_at	9.65e-10	2.48e-11	-7.63938	15.4084	-1.02019	SECISBP2	SECIS binding protein 2
55943_at	9.74e-10	2.51e-11	-7.63692	15.3971	-2.28486
55658_at	1.04e-09	2.7e-11	7.62152	15.3265	0.953947	TMEM256	transmembrane protein 256
52080_at	1.04e-09	2.7e-11	7.62143	15.3261	2.62183	C2orf40	chromosome 2 open reading frame 40
52170_at	1.12e-09	2.93e-11	7.60382	15.2454	1.86221	LPAR1	lysophosphatidic acid receptor 1
51608_at	1.12e-09	2.94e-11	-7.60339	15.2434	-1.0071	SECISBP2	SECIS binding protein 2
59114_at	1.15e-09	3.01e-11	-7.59809	15.2191	-1.07039	TRPM7	transient receptor potential cation channel subfamily M member 7
50231_at	1.27e-09	3.33e-11	7.57651	15.1202	1.39566	ZNF641	zinc finger protein 641
57784_s_at	1.27e-09	3.34e-11	7.5758	15.117	0.537682	THRAP3	thyroid hormone receptor associated protein 3
48121_at	1.27e-09	3.36e-11	-7.57493	15.113	-1.16282	MGEA5	meningioma expressed antigen 5 (hyaluronidase)
43584_at	1.28e-09	3.39e-11	-7.57297	15.1041	-1.64004
42614_at	1.32e-09	3.51e-11	-7.56505	15.0678	-2.33781	TM2D1	TM2 domain containing 1
56361_g_at	1.32e-09	3.52e-11	7.56476	15.0664	0.743417	CUTA	cutA divalent cation tolerance homolog
44136_at	1.33e-09	3.57e-11	-7.56166	15.0523	-1.09912	RMND5A	required for meiotic nuclear division 5 homolog A
43175_at	1.33e-09	3.58e-11	-7.5609	15.0488	-1.54953	FNTA	farnesyltransferase, CAAX box, alpha
44827_s_at	1.37e-09	3.69e-11	-7.55451	15.0195	-0.7543	MID1IP1	MID1 interacting protein 1
46640_at	1.38e-09	3.74e-11	7.55199	15.008	1.1515	ARMCX5	armadillo repeat containing, X-linked 5
53962_at	1.41e-09	3.83e-11	7.54652	14.983	0.747595	LARP6	La ribonucleoprotein domain family member 6
44106_at	1.42e-09	3.86e-11	7.54475	14.9749	1.57479	SHISA4	shisa family member 4
44793_s_at	1.42e-09	3.88e-11	7.54408	14.9718	0.922226	FBLIM1	filamin binding LIM protein 1
58633_s_at	1.43e-09	3.93e-11	-7.54111	14.9582	-1.83066	AGO2	argonaute 2, RISC catalytic component
44591_at	1.43e-09	3.93e-11	7.54098	14.9576	1.68356	PODN	podocan
52016_at	1.43e-09	3.94e-11	7.54071	14.9564	1.25063	DSG2	desmoglein 2
42695_at	1.44e-09	3.97e-11	-7.53888	14.948	-1.61147
48191_at	1.45e-09	4.01e-11	-7.53657	14.9375	-1.63743	SMCR3	Smith-Magenis syndrome chromosome region, candidate 3
42350_r_at	1.51e-09	4.18e-11	-7.52797	14.8981	-1.39648
47064_at	1.54e-09	4.28e-11	-7.52284	14.8747	-1.9473	NTM	neurotrimin
44596_at	1.62e-09	4.53e-11	7.51066	14.819	1.45062	TWIST2	twist family bHLH transcription factor 2
59123_at	1.62e-09	4.53e-11	7.51039	14.8178	1.86642	DNALI1	dynein axonemal light intermediate chain 1
58917_at	1.64e-09	4.6e-11	7.50713	14.8029	1.93233	DACT3	dishevelled binding antagonist of beta catenin 3
44568_at	1.74e-09	4.89e-11	7.49408	14.7432	1.6701	CDC73	cell division cycle 73
52128_at	1.76e-09	4.96e-11	7.49101	14.7292	1.74548	ASAP3	ArfGAP with SH3 domain, ankyrin repeat and PH domain 3
45486_s_at	1.78e-09	5.05e-11	7.48743	14.7128	1.06859	EPC1	enhancer of polycomb homolog 1
51554_at	1.92e-09	5.46e-11	-7.47056	14.6358	-1.84077
43818_at	1.98e-09	5.63e-11	-7.46402	14.606	-1.61774	MALAT1	metastasis associated lung adenocarcinoma transcript 1 (non-protein coding)
53339_at	2.03e-09	5.78e-11	-7.45836	14.5801	-1.22086	LOC100505560	hypothetical LOC100505560
53198_at	2.03e-09	5.8e-11	7.45746	14.576	1.18828	MITF	melanogenesis associated transcription factor
54742_at	2.05e-09	5.87e-11	7.45493	14.5644	1.91824	PID1	phosphotyrosine interaction domain containing 1
42733_i_at	2.16e-09	6.22e-11	-7.44262	14.5083	-2.61285
57319_at	2.28e-09	6.58e-11	-7.4302	14.4516	-1.03822
54685_at	2.37e-09	6.86e-11	7.42129	14.411	0.66763	WDR11	WD repeat domain 11
42715_at	2.44e-09	7.07e-11	-7.41498	14.3822	-1.95618
47113_at	2.44e-09	7.09e-11	7.41425	14.3789	1.35528	KLF5	Kruppel like factor 5
48549_at	2.57e-09	7.48e-11	-7.40262	14.3259	-2.16786	DONSON	downstream neighbor of SON
52036_at	2.57e-09	7.5e-11	7.40212	14.3236	1.47012	MYOCD	myocardin
42639_at	2.65e-09	7.77e-11	-7.39446	14.2887	-1.46214
53693_at	2.66e-09	7.81e-11	7.39355	14.2846	2.06122	TSPAN2	tetraspanin 2
51249_at	2.66e-09	7.84e-11	7.39264	14.2804	0.932102	PTBP2	polypyrimidine tract binding protein 2
43777_at	2.7e-09	7.98e-11	-7.38893	14.2635	-1.34212
57586_at	2.8e-09	8.28e-11	7.38079	14.2265	1.73008	TMEM237	transmembrane protein 237
57204_at	2.95e-09	8.76e-11	7.36864	14.1711	0.669982	ABHD16A	abhydrolase domain containing 16A
46541_at	2.97e-09	8.84e-11	-7.36679	14.1627	-2.34748	RBBP6	RB binding protein 6, ubiquitin ligase
43506_at	2.97e-09	8.87e-11	7.36614	14.1598	2.32379	OGN	osteoglycin
47206_at	2.99e-09	8.95e-11	-7.36412	14.1506	-1.31656
48500_at	3.1e-09	9.32e-11	7.35529	14.1104	0.822628	TMEM245	transmembrane protein 245
48062_at	3.2e-09	9.65e-11	-7.34797	14.0771	-0.757177	SESN2	sestrin 2
59609_at	3.21e-09	9.7e-11	-7.34669	14.0713	-0.75155	C12orf65	chromosome 12 open reading frame 65
58686_s_at	3.36e-09	1.02e-10	7.33657	14.0252	0.678088	KIF13A	kinesin family member 13A
45781_at	3.38e-09	1.03e-10	7.3346	14.0163	0.952028	TMEM205	transmembrane protein 205
54093_at	3.39e-09	1.03e-10	-7.33358	14.0117	-0.690524	TRIAP1	TP53 regulated inhibitor of apoptosis 1
44104_at	3.5e-09	1.07e-10	-7.32593	13.9768	-1.54008	ERO1A	endoplasmic reticulum oxidoreductase 1 alpha
45550_at	3.5e-09	1.07e-10	-7.32576	13.9761	-0.835991	WRNIP1	Werner helicase interacting protein 1
54020_at	3.63e-09	1.11e-10	7.31674	13.9351	0.989462	VEZF1	vascular endothelial zinc finger 1
44598_at	3.68e-09	1.13e-10	7.31363	13.921	1.26904	PGR	progesterone receptor
53550_at	3.68e-09	1.13e-10	7.3129	13.9176	2.0058
51137_at	3.98e-09	1.23e-10	7.29547	13.8384	1.4666	CAPS	calcyphosine
57067_at	3.98e-09	1.23e-10	7.29492	13.836	0.819985	MAP7D1	MAP7 domain containing 1
45484_at	4.06e-09	1.26e-10	7.29002	13.8137	0.804105	NME3	NME/NM23 nucleoside diphosphate kinase 3
56575_at	4.12e-09	1.28e-10	7.28632	13.7969	0.664713	EXOSC1	exosome component 1
48563_at	4.24e-09	1.33e-10	7.27913	13.7643	0.900978	ERBB3	erb-b2 receptor tyrosine kinase 3
48322_at	4.24e-09	1.33e-10	7.27908	13.7641	0.619912	PNPLA7	patatin like phospholipase domain containing 7
47458_at	4.24e-09	1.33e-10	-7.27842	13.761	-2.1102	BPTF	bromodomain PHD finger transcription factor
43850_s_at	4.32e-09	1.36e-10	7.27391	13.7406	1.07118	TMBIM1	transmembrane BAX inhibitor motif containing 1
52186_at	4.37e-09	1.38e-10	7.27104	13.7276	1.95861	FAM129A	family with sequence similarity 129 member A
49550_at	4.38e-09	1.38e-10	-7.26987	13.7223	-1.50023	PNISR	PNN interacting serine and arginine rich protein
47466_i_at	4.45e-09	1.41e-10	7.26579	13.7037	2.19554	CNTNAP2	contactin associated protein-like 2
54581_at	4.55e-09	1.44e-10	7.26071	13.6807	1.14287	FAM189A2	family with sequence similarity 189 member A2
44088_at	4.93e-09	1.57e-10	7.24271	13.5991	1.11583	MYADM	myeloid associated differentiation marker
47153_at	5.1e-09	1.63e-10	7.23477	13.5631	1.18216	CORO2A	coronin 2A
53561_at	5.35e-09	1.71e-10	7.22391	13.5139	1.7678	ZC3H6	zinc finger CCCH-type containing 6
48528_at	5.4e-09	1.73e-10	7.22135	13.5023	1.15475	TCF7L2	transcription factor 7 like 2
53796_at	5.66e-09	1.82e-10	7.21058	13.4535	3.0485	KCNMA1	potassium calcium-activated channel subfamily M alpha 1
58620_at	5.74e-09	1.85e-10	7.20709	13.4377	1.03287	FOXN3	forkhead box N3
54086_at	5.78e-09	1.87e-10	7.20489	13.4277	1.17617	RBBP9	RB binding protein 9, serine hydrolase
43419_s_at	5.79e-09	1.88e-10	7.20393	13.4234	1.36027	HSD17B14	hydroxysteroid 17-beta dehydrogenase 14
53879_at	6.08e-09	1.98e-10	7.1928	13.373	1.68833	B3GALNT1	beta-1,3-N-acetylgalactosaminyltransferase 1 (globoside blood group)
48505_at	6.09e-09	1.99e-10	-7.19194	13.3691	-0.92917	CENPBD1P1	CENPB DNA-binding domains containing 1 pseudogene 1
52614_at	6.09e-09	1.99e-10	-7.19139	13.3666	-1.71701	LOC100506548///RPL37	uncharacterized LOC100506548///ribosomal protein L37
49219_g_at	6.22e-09	2.04e-10	7.1864	13.344	1.56511	MFSD3	major facilitator superfamily domain containing 3
48423_at	6.37e-09	2.09e-10	-7.18085	13.3189	-2.06136	ZNF621	zinc finger protein 621
43124_at	6.45e-09	2.12e-10	-7.17748	13.3037	-1.53264
52273_s_at	6.67e-09	2.2e-10	-7.16958	13.2679	-0.594011	RAB10	RAB10, member RAS oncogene family
59337_at	6.7e-09	2.22e-10	-7.16808	13.2612	-1.55491
51010_at	6.96e-09	2.31e-10	-7.15931	13.2216	-1.61933	RSU1	Ras suppressor protein 1
48493_at	7.25e-09	2.41e-10	7.14998	13.1793	0.638415	MYO5C	myosin VC
58997_r_at	7.27e-09	2.42e-10	7.14889	13.1744	1.47556	POLK	DNA polymerase kappa
47949_at	7.27e-09	2.43e-10	7.14858	13.173	1.81456	CAB39L	calcium binding protein 39 like
55455_at	7.37e-09	2.47e-10	7.14503	13.157	1.69114	FAM169A	family with sequence similarity 169 member A
50391_at	7.44e-09	2.5e-10	-7.14239	13.1451	-0.918612	ESRP1	epithelial splicing regulatory protein 1
56291_at	7.52e-09	2.53e-10	7.13967	13.1328	0.97482	CYB5R2	cytochrome b5 reductase 2
51322_at	7.56e-09	2.55e-10	-7.13788	13.1247	-1.71468	LOC642852	uncharacterized LOC642852
48396_at	8.05e-09	2.72e-10	-7.12388	13.0615	-1.39157
54006_at	8.06e-09	2.73e-10	-7.12286	13.0569	-1.66759	HCG18	HLA complex group 18 (non-protein coding)
49125_at	8.2e-09	2.78e-10	-7.1188	13.0386	-1.1109	RASAL2	RAS protein activator like 2
57207_at	8.28e-09	2.82e-10	7.11598	13.0258	1.22672	VWA9	von Willebrand factor A domain containing 9
51032_at	8.6e-09	2.93e-10	7.10738	12.987	0.846455	PSMC2	proteasome 26S subunit, ATPase 2
43465_s_at	9.12e-09	3.12e-10	-7.09415	12.9273	-0.793169	GLYR1	glyoxylate reductase 1 homolog
54886_at	9.36e-09	3.21e-10	7.08791	12.8992	1.78529	PHLDB2	pleckstrin homology like domain family B member 2
58300_g_at	9.39e-09	3.23e-10	7.08665	12.8935	0.940846	PTRHD1	peptidyl-tRNA hydrolase domain containing 1
41922_at	9.39e-09	3.23e-10	-7.0863	12.8919	-1.49106	SH3YL1	SH3 and SYLF domain containing 1
53300_at	9.4e-09	3.24e-10	-7.08554	12.8885	-1.84947
43102_g_at	9.85e-09	3.4e-10	-7.07487	12.8404	-1.25629	VPS13B	vacuolar protein sorting 13 homolog B
43642_at	9.86e-09	3.42e-10	-7.07418	12.8373	-1.55564	TRAPPC10	trafficking protein particle complex 10
46691_at	1e-08	3.49e-10	-7.06953	12.8164	-0.82016	CARHSP1	calcium regulated heat stable protein 1
44213_at	1.01e-08	3.52e-10	7.06761	12.8077	0.806587
50235_at	1.04e-08	3.64e-10	7.06064	12.7763	1.37961	LAMP2	lysosomal associated membrane protein 2
47714_at	1.06e-08	3.72e-10	-7.05546	12.753	-0.768481	CCDC93	coiled-coil domain containing 93
43165_at	1.06e-08	3.72e-10	-7.05535	12.7525	-2.06249
56493_r_at	1.08e-08	3.78e-10	-7.05194	12.7371	-0.943398	TMPO	thymopoietin
42672_at	1.08e-08	3.8e-10	-7.05096	12.7327	-1.2905
54605_at	1.11e-08	3.93e-10	7.04355	12.6994	1.33399	PRRX2	paired related homeobox 2
57868_at	1.11e-08	3.94e-10	7.04315	12.6976	0.928582	ARGLU1	arginine and glutamate rich 1
56400_at	1.12e-08	3.98e-10	7.04072	12.6866	0.655909	TSPAN9	tetraspanin 9
46674_at	1.12e-08	3.99e-10	7.0403	12.6847	0.838297	PARD3	par-3 family cell polarity regulator
43406_s_at	1.12e-08	3.99e-10	7.04027	12.6846	0.606038	NAA38	N(alpha)-acetyltransferase 38, NatC auxiliary subunit
46571_at	1.12e-08	4.01e-10	-7.03954	12.6813	-2.09863	SGK2	SGK2, serine/threonine kinase 2
51623_at	1.18e-08	4.24e-10	-7.02729	12.6262	-0.613945	KIAA1429	KIAA1429
55832_at	1.18e-08	4.24e-10	7.02692	12.6245	1.41536	SYNPO2	synaptopodin 2
49890_at	1.19e-08	4.28e-10	-7.02528	12.6172	-1.97616	KLHL24	kelch like family member 24
44543_at	1.19e-08	4.3e-10	7.02404	12.6116	2.02231	DACH1	dachshund family transcription factor 1
42982_at	1.19e-08	4.31e-10	7.02353	12.6093	1.40099	LSAMP	limbic system-associated membrane protein
59105_at	1.23e-08	4.46e-10	-7.01606	12.5757	-1.30917	SLC25A37	solute carrier family 25 member 37
45801_at	1.23e-08	4.48e-10	7.01537	12.5726	0.674745	RSL24D1	ribosomal L24 domain containing 1
51725_at	1.28e-08	4.64e-10	7.00754	12.5374	1.69153	MCOLN2	mucolipin 2
55569_at	1.31e-08	4.77e-10	7.00154	12.5104	1.77447	PCOLCE2	procollagen C-endopeptidase enhancer 2
54112_at	1.34e-08	4.9e-10	6.99553	12.4834	0.819831	HINT2	histidine triad nucleotide binding protein 2
45757_at	1.39e-08	5.07e-10	6.98832	12.451	1.03845	DMKN	dermokine
48252_at	1.43e-08	5.24e-10	-6.98094	12.4179	-1.48692
43580_at	1.44e-08	5.29e-10	-6.97909	12.4096	-1.82436	MORF4L2	mortality factor 4 like 2
56541_at	1.44e-08	5.3e-10	6.97838	12.4064	1.4796	BDH2	3-hydroxybutyrate dehydrogenase, type 2
58509_at	1.47e-08	5.43e-10	-6.97339	12.384	-0.844658	TMEM260	transmembrane protein 260
48842_s_at	1.55e-08	5.75e-10	6.9606	12.3266	0.950243	DDX50	DEAD-box helicase 50
54531_at	1.55e-08	5.76e-10	6.96037	12.3256	1.00785	WSCD2	WSC domain containing 2
44855_s_at	1.59e-08	5.91e-10	6.95484	12.3008	1.4236	APPL2	adaptor protein, phosphotyrosine interacting with PH domain and leucine zipper 2
55760_at	1.6e-08	5.95e-10	-6.95322	12.2935	-0.837317	DCAF12	DDB1 and CUL4 associated factor 12
54287_at	1.64e-08	6.12e-10	-6.94714	12.2663	-1.51399	NIN	ninein
44932_at	1.64e-08	6.14e-10	-6.94651	12.2634	-0.976079
59503_at	1.73e-08	6.46e-10	-6.93522	12.2128	-1.75385	VGF	VGF nerve growth factor inducible
53911_at	1.75e-08	6.55e-10	6.93228	12.1996	1.56376	C12orf10	chromosome 12 open reading frame 10
43053_g_at	1.78e-08	6.68e-10	6.92801	12.1805	1.64108	PAK1	p21 (RAC1) activated kinase 1
57588_at	1.79e-08	6.73e-10	6.92618	12.1723	1.30358	SLC24A3	solute carrier family 24 member 3
54063_at	1.79e-08	6.77e-10	6.92505	12.1673	1.58358	CDC42EP3	CDC42 effector protein 3
44720_at	1.83e-08	6.91e-10	6.92044	12.1466	0.824861	LNPEP	leucyl and cystinyl aminopeptidase
51287_at	1.84e-08	6.97e-10	6.91876	12.1391	1.08952	NEDD4L	neural precursor cell expressed, developmentally down-regulated 4-like, E3 ubiquitin protein ligase
47525_at	1.87e-08	7.11e-10	-6.91415	12.1184	-1.26138	MAFB	MAF bZIP transcription factor B
44059_at	1.89e-08	7.2e-10	6.91159	12.107	0.723929	MRPL21	mitochondrial ribosomal protein L21
51096_at	1.95e-08	7.43e-10	-6.90474	12.0763	-1.60093	ERO1A	endoplasmic reticulum oxidoreductase 1 alpha
51039_i_at	1.98e-08	7.57e-10	-6.90048	12.0573	-1.75329
50597_at	1.99e-08	7.61e-10	-6.89948	12.0528	-2.22266
55424_at	2.02e-08	7.75e-10	-6.8954	12.0345	-1.22833
51223_at	2.15e-08	8.28e-10	-6.88086	11.9695	-1.05536	PIK3CB	phosphatidylinositol-4,5-bisphosphate 3-kinase catalytic subunit beta
58855_at	2.21e-08	8.54e-10	-6.87411	11.9393	-1.68065	TARS	threonyl-tRNA synthetase
54932_at	2.21e-08	8.55e-10	6.87386	11.9382	1.19251	ELP5	elongator acetyltransferase complex subunit 5
48091_at	2.23e-08	8.64e-10	-6.87172	11.9286	-0.823025	AK4	adenylate kinase 4
54247_at	2.26e-08	8.77e-10	-6.86847	11.9141	-1.89565
44021_at	2.3e-08	8.93e-10	6.86441	11.896	1.21608	POU2F1	POU class 2 homeobox 1
47948_at	2.3e-08	8.95e-10	-6.8639	11.8937	-0.819484
52605_at	2.3e-08	8.96e-10	6.86368	11.8927	0.781586	U2SURP	U2 snRNP associated SURP domain containing
46016_at	2.36e-08	9.22e-10	-6.85746	11.8649	-1.49241
54110_at	2.38e-08	9.34e-10	-6.85459	11.8521	-0.709051	FLVCR1	feline leukemia virus subgroup C cellular receptor 1
47952_at	2.41e-08	9.46e-10	-6.85169	11.8391	-1.09441	UBA6	ubiquitin like modifier activating enzyme 6
55758_at	2.49e-08	9.78e-10	6.84442	11.8067	0.927279	HIBADH	3-hydroxyisobutyrate dehydrogenase
58277_at	2.49e-08	9.8e-10	-6.844	11.8048	-1.06405	SHROOM3	shroom family member 3
57745_s_at	2.53e-08	9.99e-10	-6.83991	11.7865	-1.35131	ATG4D	autophagy related 4D cysteine peptidase
55017_at	2.65e-08	1.05e-09	-6.8291	11.7383	-0.891177	MANEAL	mannosidase endo-alpha like
43590_f_at	2.66e-08	1.06e-09	6.82782	11.7326	1.39915	CYBRD1	cytochrome b reductase 1
44251_at	2.87e-08	1.14e-09	6.81039	11.6549	1.3696
46510_at	2.97e-08	1.18e-09	-6.80289	11.6214	-1.91911
57905_at	2.97e-08	1.19e-09	6.80199	11.6174	0.969023	APMAP	adipocyte plasma membrane associated protein
56398_at	2.99e-08	1.19e-09	6.8007	11.6117	0.83363	TMEM30A	transmembrane protein 30A
49975_at	2.99e-08	1.2e-09	6.79973	11.6073	2.11787	LINC00662	long intergenic non-protein coding RNA 662
43943_g_at	3.04e-08	1.22e-09	6.796	11.5907	1.70302	ZNF662	zinc finger protein 662
46664_at	3.06e-08	1.23e-09	6.79429	11.5831	1.14081	PYCARD	PYD and CARD domain containing
46246_at	3.07e-08	1.24e-09	6.79245	11.5749	0.617897	NAGK	N-acetylglucosamine kinase
43172_at	3.1e-08	1.25e-09	-6.79054	11.5664	-1.39172	YARS	tyrosyl-tRNA synthetase
55009_at	3.13e-08	1.27e-09	-6.78758	11.5532	-0.754305	FAM220A	family with sequence similarity 220 member A
46250_at	3.15e-08	1.28e-09	6.78585	11.5455	0.870448	ERLEC1	endoplasmic reticulum lectin 1
56471_at	3.24e-08	1.31e-09	6.7795	11.5172	0.95477	ITM2C	integral membrane protein 2C
55605_at	3.29e-08	1.34e-09	-6.77518	11.498	-0.735884	CBL	Cbl proto-oncogene
52023_at	3.51e-08	1.43e-09	-6.76104	11.4351	-0.883657	MCRIP2	MAPK regulated corepressor interacting protein 2
57369_at	3.52e-08	1.44e-09	-6.75944	11.428	-1.20481
55370_at	3.56e-08	1.46e-09	6.75698	11.4171	1.71414	SYT17	synaptotagmin 17
47162_at	3.59e-08	1.47e-09	6.75433	11.4053	0.6852	POLR3GL	RNA polymerase III subunit G like
55599_at	3.64e-08	1.5e-09	-6.75097	11.3903	-0.892063	TNRC18	trinucleotide repeat containing 18
44923_at	3.68e-08	1.51e-09	-6.74847	11.3792	-1.94368
46188_at	3.75e-08	1.55e-09	-6.74336	11.3565	-1.48925	HILPDA	hypoxia inducible lipid droplet associated
45144_at	3.75e-08	1.55e-09	-6.7433	11.3562	-2.04569	GOLT1A	golgi transport 1A
53108_at	3.88e-08	1.61e-09	6.7351	11.3198	0.887089	RUNDC1	RUN domain containing 1
45270_at	3.91e-08	1.62e-09	6.73331	11.3118	0.673367	YPEL5	yippee like 5
50203_at	3.93e-08	1.63e-09	6.73167	11.3046	0.74203	UGGT2	UDP-glucose glycoprotein glucosyltransferase 2
54633_at	4e-08	1.67e-09	-6.72731	11.2852	-1.64888	UBE2O	ubiquitin conjugating enzyme E2 O
54844_at	4.02e-08	1.68e-09	6.72556	11.2774	1.42493	PRPF40A	pre-mRNA processing factor 40 homolog A
53877_at	4.1e-08	1.71e-09	6.72102	11.2573	0.840582	MKL2	MKL1/myocardin like 2
44641_at	4.1e-08	1.72e-09	6.72042	11.2546	0.965164	SNTB2	syntrophin beta 2
49134_at	4.22e-08	1.77e-09	-6.71372	11.2249	-1.23448	QSER1	glutamine and serine rich 1
56278_at	4.27e-08	1.8e-09	6.71078	11.2118	0.815897	MFSD14A	major facilitator superfamily domain containing 14A
49318_at	4.37e-08	1.84e-09	6.70525	11.1873	0.619258	RPRD1A	regulation of nuclear pre-mRNA domain containing 1A
45260_at	4.37e-08	1.84e-09	6.70509	11.1866	2.23387	FAM107A	family with sequence similarity 107 member A
46704_at	4.39e-08	1.86e-09	6.70355	11.1797	1.53583	KLF3	Kruppel like factor 3
59372_at	4.39e-08	1.86e-09	-6.70282	11.1765	-0.972033	TBC1D24	TBC1 domain family member 24
50662_at	4.53e-08	1.92e-09	-6.69552	11.1441	-1.69663	FBXO45	F-box protein 45
49446_at	4.8e-08	2.04e-09	-6.68255	11.0866	-1.67206	CLPB	ClpB homolog, mitochondrial AAA ATPase chaperonin
45726_at	4.9e-08	2.09e-09	6.67764	11.0649	0.640351	CCDC92	coiled-coil domain containing 92
58957_at	5e-08	2.14e-09	6.67261	11.0426	0.922664	HERC6	HECT and RLD domain containing E3 ubiquitin protein ligase family member 6
53490_at	5.04e-08	2.15e-09	-6.67067	11.034	-1.3877	NUF2	NUF2, NDC80 kinetochore complex component
44657_at	5.06e-08	2.17e-09	6.66934	11.0281	0.664765	PAN3	PAN3 poly(A) specific ribonuclease subunit
48761_s_at	5.13e-08	2.2e-09	6.66596	11.0131	1.13481	ZCCHC6	zinc finger CCHC-type containing 6
47324_at	5.15e-08	2.22e-09	6.66451	11.0067	0.962134	KCTD1	potassium channel tetramerization domain containing 1
42655_f_at	5.25e-08	2.26e-09	-6.65981	10.9859	-1.13689
57537_at	5.55e-08	2.4e-09	6.64705	10.9294	0.819092	LRCH1	leucine rich repeats and calponin homology domain containing 1
51093_at	5.56e-08	2.41e-09	6.64616	10.9255	0.651018	HKR1	HKR1, GLI-Kruppel zinc finger family member
49164_s_at	5.77e-08	2.5e-09	6.63777	10.8884	0.770215	TSPYL1	TSPY like 1
48556_at	5.77e-08	2.51e-09	6.63714	10.8856	1.68108	PAPD4	poly(A) RNA polymerase D4, non-canonical
44745_at	5.85e-08	2.55e-09	6.63372	10.8705	0.482685	SRP68	signal recognition particle 68
53504_at	5.96e-08	2.6e-09	6.62946	10.8517	1.76433	C10orf11	chromosome 10 open reading frame 11
46702_at	5.99e-08	2.62e-09	-6.62776	10.8441	-0.766755	TTYH3	tweety family member 3
47535_at	5.99e-08	2.62e-09	6.62754	10.8432	1.86349	CDH10	cadherin 10
46287_at	6.01e-08	2.63e-09	6.62635	10.8379	0.861106	GOLGA7	golgin A7
53048_at	6.09e-08	2.67e-09	6.62292	10.8228	0.618593	CDS1	CDP-diacylglycerol synthase 1
44105_at	6.21e-08	2.73e-09	6.61807	10.8013	2.18092	RASD1	ras related dexamethasone induced 1
57064_at	6.22e-08	2.74e-09	6.61731	10.798	1.17286	UBAC2	UBA domain containing 2
42439_at	6.25e-08	2.76e-09	6.6159	10.7918	1.1522	PER3	period circadian clock 3
54579_at	6.3e-08	2.79e-09	-6.61382	10.7825	-1.69949	JMJD1C	jumonji domain containing 1C
57954_at	6.3e-08	2.79e-09	6.61331	10.7803	0.809277	MBP	myelin basic protein
51017_at	6.65e-08	2.95e-09	-6.60094	10.7257	-1.40763	CBL	Cbl proto-oncogene
44436_at	6.67e-08	2.96e-09	-6.60013	10.7221	-1.54807
56283_at	6.7e-08	2.98e-09	6.59875	10.716	1.46782	BOK	BOK, BCL2 family apoptosis regulator
58597_s_at	6.71e-08	2.99e-09	-6.59793	10.7124	-0.661378	THUMPD3-AS1	THUMPD3 antisense RNA 1
47240_at	6.8e-08	3.04e-09	-6.59458	10.6976	-0.879523
47950_at	6.89e-08	3.08e-09	-6.59131	10.6832	-1.46265	AFG3L1P	AFG3 like matrix AAA peptidase subunit 1, pseudogene
54411_at	7.08e-08	3.17e-09	-6.58496	10.6552	-1.65457
48275_at	7.25e-08	3.26e-09	-6.57915	10.6296	-1.59542	HECW2	HECT, C2 and WW domain containing E3 ubiquitin protein ligase 2
44287_at	7.44e-08	3.35e-09	-6.57306	10.6027	-1.45455
43402_at	7.49e-08	3.38e-09	6.57126	10.5948	0.484145	CPSF3L	cleavage and polyadenylation specific factor 3-like
45478_at	7.56e-08	3.42e-09	6.56804	10.5806	1.50385	SYNPO2	synaptopodin 2
51171_at	7.56e-08	3.43e-09	6.56789	10.5799	1.18615	ELP6	elongator acetyltransferase complex subunit 6
49718_at	7.56e-08	3.43e-09	-6.56761	10.5787	-2.45028
54268_at	7.56e-08	3.43e-09	-6.56743	10.5779	-2.05146
45264_at	7.6e-08	3.46e-09	6.56595	10.5714	0.647381	THAP4	THAP domain containing 4
42716_at	7.7e-08	3.51e-09	-6.56262	10.5567	-1.74539
45505_s_at	7.85e-08	3.58e-09	6.55811	10.5368	0.852564	VPS51	VPS51, GARP complex subunit
55039_at	7.99e-08	3.65e-09	6.55367	10.5173	0.652393	TOM1L2	target of myb1 like 2 membrane trafficking protein
51092_at	8.12e-08	3.72e-09	6.54983	10.5004	0.785239	PHF11	PHD finger protein 11
43470_at	8.12e-08	3.73e-09	-6.549	10.4967	-0.614059	NDUFB10	NADH:ubiquinone oxidoreductase subunit B10
45488_s_at	8.12e-08	3.73e-09	6.54896	10.4966	0.702975	POLR3GL	RNA polymerase III subunit G like
42830_at	8.25e-08	3.8e-09	-6.54498	10.479	-1.14842
45475_f_at	8.75e-08	4.04e-09	-6.5316	10.4202	-0.769942	LRRC37A2	leucine rich repeat containing 37 member A2
57694_at	9.03e-08	4.17e-09	6.52412	10.3873	1.42606	FBXO22	F-box protein 22
56555_at	9.08e-08	4.2e-09	6.52258	10.3805	0.659757	OCIAD1	OCIA domain containing 1
53310_i_at	1.01e-07	4.68e-09	-6.49865	10.2754	-1.53256
54976_at	1.02e-07	4.75e-09	6.49547	10.2614	1.29624	NAAA	N-acylethanolamine acid amidase
53254_at	1.03e-07	4.78e-09	-6.49409	10.2553	-1.20762	NCAPH2	non-SMC condensin II complex subunit H2
43411_g_at	1.07e-07	4.98e-09	-6.48476	10.2144	-1.43402	WDR5	WD repeat domain 5
56251_at	1.07e-07	4.98e-09	-6.48469	10.2141	-1.62222	PNISR	PNN interacting serine and arginine rich protein
45179_at	1.09e-07	5.09e-09	6.48	10.1935	1.8271	ITIH5	inter-alpha-trypsin inhibitor heavy chain family member 5
45549_f_at	1.11e-07	5.22e-09	6.47437	10.1688	1.94227	MXRA5	matrix remodeling associated 5
45882_at	1.12e-07	5.26e-09	-6.47274	10.1617	-1.87191
56546_at	1.12e-07	5.28e-09	6.47163	10.1568	0.553331	FBRSL1	fibrosin like 1
59135_at	1.12e-07	5.29e-09	6.47114	10.1546	0.726625	HMGB1	high mobility group box 1
48925_r_at	1.13e-07	5.33e-09	-6.46951	10.1475	-0.9925	INIP	INTS3 and NABP interacting protein
45531_at	1.13e-07	5.35e-09	6.46901	10.1453	0.8258	MAP3K2	mitogen-activated protein kinase kinase kinase 2
46828_at	1.15e-07	5.47e-09	-6.46408	10.1237	-1.75112
44692_at	1.22e-07	5.78e-09	6.45153	10.0688	0.999322	YY1	YY1 transcription factor
47058_at	1.22e-07	5.81e-09	6.45061	10.0647	1.75687	PNKP	polynucleotide kinase 3'-phosphatase
47878_f_at	1.26e-07	6.01e-09	6.44301	10.0314	0.746596	ARID4B	AT-rich interaction domain 4B
43287_r_at	1.26e-07	6.01e-09	-6.44285	10.0307	-2.03314
46476_at	1.27e-07	6.05e-09	6.44147	10.0247	1.66171	RBFOX3	RNA binding protein, fox-1 homolog 3
46288_at	1.27e-07	6.07e-09	6.44074	10.0215	0.728216	DNAJB12	DnaJ heat shock protein family (Hsp40) member B12
57515_at	1.29e-07	6.17e-09	6.43687	10.0045	2.49248	GNG4	G protein subunit gamma 4
43423_s_at	1.3e-07	6.24e-09	6.43432	9.9934	0.884212	FTL	ferritin light chain
49535_at	1.33e-07	6.37e-09	-6.42993	9.97419	-0.866255	COX15	COX15, cytochrome c oxidase assembly homolog
45949_at	1.33e-07	6.38e-09	-6.42939	9.97181	-1.3339
43572_at	1.33e-07	6.4e-09	-6.42882	9.96931	-1.42443
54789_at	1.33e-07	6.44e-09	6.4276	9.96398	1.08501	RALGAPA2	Ral GTPase activating protein catalytic alpha subunit 2
55538_at	1.34e-07	6.49e-09	-6.4256	9.95525	-1.42936	LOC100506057///STK32C	uncharacterized LOC100506057///serine/threonine kinase 32C
53865_at	1.36e-07	6.59e-09	-6.4222	9.94037	-0.766996	UBAP2	ubiquitin associated protein 2
43836_s_at	1.36e-07	6.59e-09	6.42217	9.94025	0.894807	GBAP1///GBA	glucosylceramidase beta pseudogene 1///glucosylceramidase beta
44000_at	1.4e-07	6.8e-09	-6.41526	9.91005	-0.57526	SAMD10	sterile alpha motif domain containing 10
58702_at	1.42e-07	6.93e-09	6.41101	9.89145	1.84519	SYTL4	synaptotagmin like 4
45515_s_at	1.43e-07	6.96e-09	6.41011	9.88753	1.00305	MSRA	methionine sulfoxide reductase A
54025_at	1.45e-07	7.09e-09	6.40595	9.86937	1.22999	CSRNP1	cysteine and serine rich nuclear protein 1
51030_at	1.45e-07	7.1e-09	6.40567	9.86813	1.30586	ANO5	anoctamin 5
48372_at	1.45e-07	7.1e-09	-6.40559	9.86779	-1.41683	FTH1	ferritin heavy chain 1
44944_f_at	1.46e-07	7.19e-09	6.40296	9.85631	0.627689	PSD4	pleckstrin and Sec7 domain containing 4
49456_at	1.46e-07	7.19e-09	6.40278	9.85553	0.533632	PYM1	PYM homolog 1, exon junction complex associated factor
59567_at	1.47e-07	7.25e-09	6.40102	9.84781	1.3334	INPP4B	inositol polyphosphate-4-phosphatase type II B
48758_s_at	1.51e-07	7.44e-09	-6.39531	9.82291	-1.56152	KCNQ1OT1	KCNQ1 opposite strand/antisense transcript 1 (non-protein coding)
59642_at	1.51e-07	7.47e-09	6.3942	9.81806	0.784402	ANKH	ANKH inorganic pyrophosphate transport regulator
50072_at	1.54e-07	7.63e-09	6.38946	9.79735	1.78517	ZNF532	zinc finger protein 532
45129_at	1.54e-07	7.64e-09	-6.38916	9.79605	-1.51017	G2E3	G2/M-phase specific E3 ubiquitin protein ligase
46739_at	1.58e-07	7.83e-09	6.38377	9.77251	0.691138	NDFIP1	Nedd4 family interacting protein 1
59342_at	1.58e-07	7.84e-09	-6.38352	9.77142	-1.41894	IDH1	isocitrate dehydrogenase (NADP(+)) 1, cytosolic
59389_at	1.62e-07	8.07e-09	-6.37698	9.74291	-1.98988
56428_at	1.66e-07	8.26e-09	-6.37171	9.71992	-1.49577	HN1	hematological and neurological expressed 1
51970_at	1.7e-07	8.47e-09	-6.36613	9.6956	-2.00675	CENPU	centromere protein U
54159_at	1.75e-07	8.78e-09	-6.35819	9.66099	-0.703253	LEMD3	LEM domain containing 3
59364_s_at	1.77e-07	8.87e-09	-6.35578	9.6505	-1.68417
44299_at	1.82e-07	9.14e-09	-6.34904	9.62116	-1.95888
48874_f_at	1.88e-07	9.47e-09	6.34113	9.58671	1.93578	KPNA5	karyopherin subunit alpha 5
43359_f_at	1.89e-07	9.53e-09	-6.33965	9.58029	-1.04988	TMSB10	thymosin beta 10
46683_at	1.91e-07	9.62e-09	-6.33751	9.57096	-1.40464	KIF20A	kinesin family member 20A
48594_at	1.95e-07	9.86e-09	-6.33207	9.54729	-0.881462	PHF20L1	PHD finger protein 20-like 1
51379_at	1.97e-07	9.98e-09	-6.32929	9.53518	-1.67707	SNORA28	small nucleolar RNA, H/ACA box 28
51309_at	2e-07	1.01e-08	-6.32639	9.52258	-2.48435	GPR88	G protein-coupled receptor 88
53761_at	2.02e-07	1.02e-08	6.32363	9.51057	1.64833	NAP1L5	nucleosome assembly protein 1 like 5
47463_at	2.04e-07	1.04e-08	-6.32075	9.49806	-0.938364	AGO1	argonaute 1, RISC catalytic component
46092_at	2.04e-07	1.04e-08	6.32069	9.49778	1.50837	EPHA7	EPH receptor A7
44649_at	2.06e-07	1.05e-08	-6.31755	9.48416	-1.25469	CDCA3	cell division cycle associated 3
59022_at	2.07e-07	1.06e-08	6.31607	9.47769	0.943522	EPC2	enhancer of polycomb homolog 2
52744_at	2.14e-07	1.09e-08	-6.30865	9.44549	-1.66532
43947_at	2.14e-07	1.1e-08	-6.30781	9.4418	-1.17005	PLCXD1	phosphatidylinositol specific phospholipase C X domain containing 1
42745_at	2.17e-07	1.11e-08	-6.30462	9.42797	-1.3089
45583_at	2.22e-07	1.14e-08	-6.29965	9.40637	-1.20133
52242_s_at	2.22e-07	1.14e-08	6.29887	9.40301	1.56981	LRCH1	leucine rich repeats and calponin homology domain containing 1
43677_at	2.22e-07	1.15e-08	-6.29838	9.40089	-1.87521
46715_at	2.25e-07	1.16e-08	6.29512	9.3867	0.585937	NDFIP1	Nedd4 family interacting protein 1
43441_g_at	2.25e-07	1.16e-08	-6.2948	9.38532	-1.05494	CSTF3	cleavage stimulation factor subunit 3
59654_at	2.28e-07	1.18e-08	6.29162	9.37154	1.14144	ARL5A	ADP ribosylation factor like GTPase 5A
54008_at	2.32e-07	1.2e-08	6.28745	9.35344	0.716949	ZSWIM8	zinc finger SWIM-type containing 8
44113_at	2.39e-07	1.24e-08	6.28047	9.32314	1.55971	KCTD1	potassium channel tetramerization domain containing 1
51199_at	2.39e-07	1.24e-08	6.28038	9.32275	1.32648	ZMAT1	zinc finger matrin-type 1
57201_at	2.44e-07	1.27e-08	6.27448	9.29717	0.550662	IMP3	IMP3, U3 small nucleolar ribonucleoprotein
57011_g_at	2.49e-07	1.3e-08	6.2703	9.27908	0.814345	SCRN2	secernin 2
44547_at	2.5e-07	1.3e-08	6.26911	9.27389	0.607861	RC3H1	ring finger and CCCH-type domains 1
51428_at	2.55e-07	1.33e-08	-6.26421	9.25264	-1.68461	CDC26	cell division cycle 26
45709_r_at	2.57e-07	1.34e-08	-6.2623	9.24437	-1.42349	PEX26	peroxisomal biogenesis factor 26
43046_at	2.61e-07	1.37e-08	6.25827	9.22695	1.04085	GPM6B	glycoprotein M6B
47157_at	2.62e-07	1.38e-08	6.25638	9.21875	2.09138
49202_at	2.62e-07	1.38e-08	6.25635	9.21862	0.79898	ARGLU1	arginine and glutamate rich 1
55298_at	2.64e-07	1.39e-08	-6.25469	9.21144	-1.64601
54124_at	2.66e-07	1.4e-08	6.25277	9.20309	0.544255	PIGG	phosphatidylinositol glycan anchor biosynthesis class G
54670_at	2.7e-07	1.43e-08	6.24891	9.18639	1.24121	CUTC	cutC copper transporter
45163_at	2.7e-07	1.43e-08	-6.2483	9.18375	-1.60768	PPP1R3E	protein phosphatase 1 regulatory subunit 3E
53898_at	2.78e-07	1.48e-08	6.2414	9.15388	0.683776	RARS2	arginyl-tRNA synthetase 2, mitochondrial
46980_at	2.84e-07	1.51e-08	-6.23612	9.13106	-1.14427
48114_g_at	2.84e-07	1.51e-08	6.23581	9.12971	1.73199	1-Mar	mitochondrial amidoxime reducing component 1
49516_at	2.86e-07	1.52e-08	6.23423	9.12288	1.06902	RAB2B	RAB2B, member RAS oncogene family
48503_at	2.88e-07	1.54e-08	6.23211	9.11369	0.696121	AAR2	AAR2 splicing factor homolog
59093_at	2.89e-07	1.55e-08	6.23081	9.10808	1.03098	FAM219B	family with sequence similarity 219 member B
44064_g_at	2.94e-07	1.57e-08	6.22715	9.09225	0.976726	TIA1	TIA1 cytotoxic granule-associated RNA binding protein
45284_at	2.94e-07	1.58e-08	6.22646	9.08929	0.681596	HACD3	3-hydroxyacyl-CoA dehydratase 3
56055_at	2.98e-07	1.6e-08	6.22287	9.07375	1.02602	PATJ	PATJ, crumbs cell polarity complex component
52302_f_at	2.99e-07	1.61e-08	6.22224	9.07105	0.696424	MAP1LC3A	microtubule associated protein 1 light chain 3 alpha
46223_at	3.05e-07	1.64e-08	6.21746	9.0504	0.636085	EIF3L	eukaryotic translation initiation factor 3 subunit L
44744_at	3.09e-07	1.67e-08	-6.21389	9.03494	-0.583509	SLC12A7	solute carrier family 12 member 7
54802_at	3.11e-07	1.68e-08	6.21197	9.02665	0.813254	ZNF302	zinc finger protein 302
48100_at	3.11e-07	1.68e-08	6.21182	9.02602	0.981182	RGMB	repulsive guidance molecule family member b
47826_at	3.12e-07	1.69e-08	6.21032	9.01955	2.07288	HOXA13	homeobox A13
44203_at	3.13e-07	1.7e-08	-6.20954	9.01617	-1.94569
43950_at	3.27e-07	1.78e-08	-6.19911	8.97116	-1.00096
54107_at	3.29e-07	1.79e-08	6.19777	8.96537	0.588375	VPS4B	vacuolar protein sorting 4 homolog B
54745_at	3.3e-07	1.8e-08	6.19634	8.95922	1.60238	GPALPP1	GPALPP motifs containing 1
52300_f_at	3.34e-07	1.82e-08	6.19345	8.94674	0.780202	MAP1LC3A	microtubule associated protein 1 light chain 3 alpha
49888_f_at	3.4e-07	1.86e-08	6.18898	8.92744	0.568161	KRT8P12	keratin 8 pseudogene 12
54765_at	3.4e-07	1.86e-08	6.18876	8.92648	0.478026	LDOC1L	leucine zipper down-regulated in cancer 1 like
43981_at	3.44e-07	1.88e-08	6.18621	8.91552	1.53072	SLC2A12	solute carrier family 2 member 12
56197_at	3.47e-07	1.91e-08	6.18344	8.90357	0.55711	PLSCR3	phospholipid scramblase 3
50209_at	3.47e-07	1.91e-08	-6.18311	8.90213	-1.18021	DNAJB14	DnaJ heat shock protein family (Hsp40) member B14
51832_at	3.49e-07	1.92e-08	6.18161	8.89567	0.678168	GPR176	G protein-coupled receptor 176
57712_at	3.51e-07	1.94e-08	6.18	8.88874	1.04222	RORA	RAR related orphan receptor A
52920_at	3.53e-07	1.95e-08	6.17865	8.88291	0.788443	DHRS7B	dehydrogenase/reductase 7B
44929_r_at	3.54e-07	1.96e-08	-6.17748	8.87784	-1.32782
47746_at	3.65e-07	2.02e-08	-6.17018	8.84643	-2.06722
52333_f_at	3.66e-07	2.03e-08	6.1696	8.8439	0.775717	SARAF	store-operated calcium entry associated regulatory factor
45241_at	3.7e-07	2.05e-08	6.1668	8.83186	0.593318	ABHD14B	abhydrolase domain containing 14B
58412_at	3.72e-07	2.07e-08	6.16525	8.82518	1.06099	PITPNC1	phosphatidylinositol transfer protein, cytoplasmic 1
47402_at	3.72e-07	2.07e-08	6.1645	8.82196	1.57439	CHRDL2	chordin like 2
52714_at	3.84e-07	2.14e-08	-6.15726	8.79077	-1.52952
52345_s_at	3.84e-07	2.14e-08	6.15686	8.78906	0.913718	PARVA	parvin alpha
57700_at	3.89e-07	2.18e-08	6.15345	8.77439	1.21222	ZNF407	zinc finger protein 407
58307_at	3.91e-07	2.19e-08	6.15213	8.76871	0.989156	ACP6	acid phosphatase 6, lysophosphatidic
55057_at	3.92e-07	2.2e-08	6.15113	8.76441	0.972569	MED11	mediator complex subunit 11
49734_at	3.93e-07	2.21e-08	-6.15038	8.76118	-1.32909
49046_at	3.99e-07	2.25e-08	6.14622	8.74326	0.900155	C2orf57	chromosome 2 open reading frame 57
55675_at	3.99e-07	2.25e-08	6.14616	8.74302	1.31933	TEAD2	TEA domain transcription factor 2
44724_at	4.13e-07	2.33e-08	-6.13791	8.70752	-0.78803	PDCD5	programmed cell death 5
46274_at	4.16e-07	2.35e-08	-6.13603	8.69947	-1.08549	MAL2	mal, T-cell differentiation protein 2 (gene/pseudogene)
45254_at	4.19e-07	2.37e-08	6.13424	8.69178	0.64452	COPZ1	coatomer protein complex subunit zeta 1
46991_g_at	4.28e-07	2.42e-08	-6.12906	8.66949	-0.95331	TTC14	tetratricopeptide repeat domain 14
53900_at	4.32e-07	2.45e-08	-6.12661	8.65897	-0.919829	RARS2	arginyl-tRNA synthetase 2, mitochondrial
56174_at	4.32e-07	2.45e-08	-6.12619	8.65719	-0.700075	NCKIPSD	NCK interacting protein with SH3 domain
43697_at	4.32e-07	2.46e-08	-6.12586	8.65577	-0.963447
51989_at	4.36e-07	2.49e-08	-6.12336	8.64501	-1.51311	RBM28	RNA binding motif protein 28
48910_at	4.38e-07	2.5e-08	6.1223	8.64045	0.712225	SPRED1	sprouty related EVH1 domain containing 1
45640_at	4.57e-07	2.61e-08	6.1121	8.59667	1.33721	NHLRC3	NHL repeat containing 3
43241_at	4.57e-07	2.61e-08	-6.1119	8.59582	-1.25797
52002_at	4.63e-07	2.65e-08	6.10863	8.5818	1.5751	ATF6	activating transcription factor 6
48050_at	4.68e-07	2.69e-08	6.10566	8.56902	1.19414	PARD6G	par-6 family cell polarity regulator gamma
52587_s_at	4.68e-07	2.69e-08	-6.10531	8.56755	-0.401764	ILKAP	ILK associated serine/threonine phosphatase
44077_at	4.7e-07	2.71e-08	-6.10399	8.56189	-0.677115	ANKZF1	ankyrin repeat and zinc finger domain containing 1
53846_at	4.88e-07	2.81e-08	-6.09503	8.52347	-1.5319	HMBOX1	homeobox containing 1
44881_at	4.88e-07	2.82e-08	-6.09496	8.52315	-1.23084
50419_at	4.99e-07	2.88e-08	6.08989	8.50144	1.57413	PRSS23	protease, serine 23
44115_at	5.05e-07	2.92e-08	6.08661	8.48737	0.889319	ABHD17C	abhydrolase domain containing 17C
51358_at	5.14e-07	2.98e-08	-6.0821	8.46806	-1.1408
46718_at	5.17e-07	3e-08	6.08053	8.46132	0.925491	VRK3	vaccinia related kinase 3
43750_at	5.25e-07	3.05e-08	-6.07668	8.44484	-0.823558	TNFRSF10A	TNF receptor superfamily member 10a
48696_at	5.32e-07	3.09e-08	-6.07372	8.43215	-1.60668
43984_at	5.33e-07	3.1e-08	6.07281	8.42826	0.815356	ARHGAP10	Rho GTPase activating protein 10
48635_r_at	5.41e-07	3.15e-08	-6.06911	8.41245	-1.10233
48098_at	5.45e-07	3.18e-08	6.06695	8.40319	0.738981	PDIA3	protein disulfide isomerase family A member 3
57037_at	5.52e-07	3.23e-08	6.06401	8.39061	0.494325	KIF5B	kinesin family member 5B
48030_i_at	5.62e-07	3.29e-08	6.05928	8.37037	0.964438	FAXDC2	fatty acid hydroxylase domain containing 2
48506_at	5.76e-07	3.38e-08	6.05364	8.34627	0.635129	NXN	nucleoredoxin
48213_at	5.76e-07	3.38e-08	-6.05327	8.34469	-1.45406
48016_at	5.78e-07	3.4e-08	6.0521	8.33967	0.840866	MUL1	mitochondrial E3 ubiquitin protein ligase 1
54801_at	5.87e-07	3.45e-08	6.0484	8.32386	0.625431	ANKRD39	ankyrin repeat domain 39
45930_at	5.89e-07	3.47e-08	-6.04742	8.31966	-1.51623
48418_at	5.98e-07	3.53e-08	6.04358	8.30326	0.952458	ZNF589	zinc finger protein 589
45114_at	5.99e-07	3.54e-08	-6.04263	8.29921	-1.0766	ABCC5	ATP binding cassette subfamily C member 5
58471_at	6e-07	3.55e-08	6.04223	8.29749	0.768435	PQLC3	PQ loop repeat containing 3
49452_at	6.03e-07	3.57e-08	6.04076	8.29121	0.858159	ACACB	acetyl-CoA carboxylase beta
53298_at	6.07e-07	3.61e-08	-6.03864	8.28218	-1.3525	TMF1	TATA element modulatory factor 1
46693_at	6.07e-07	3.61e-08	-6.03848	8.28146	-0.910789	FAM49B	family with sequence similarity 49 member B
42698_at	6.19e-07	3.68e-08	-6.03369	8.26101	-1.7359	LIMD1	LIM domains containing 1
46365_at	6.24e-07	3.72e-08	-6.03166	8.25234	-0.952548
56405_at	6.5e-07	3.88e-08	6.02213	8.21169	0.740042	VPS25	vacuolar protein sorting 25 homolog
43225_i_at	6.55e-07	3.91e-08	-6.02004	8.20277	-0.804756	RAB12	RAB12, member RAS oncogene family
55646_at	6.56e-07	3.93e-08	-6.0191	8.19878	-0.959047	SOX4	SRY-box 4
46317_at	6.56e-07	3.93e-08	6.0188	8.19749	0.643647	SCARB2	scavenger receptor class B member 2
44523_at	6.58e-07	3.95e-08	6.01792	8.19374	0.888158	PLPP6	phospholipid phosphatase 6
50725_at	6.61e-07	3.97e-08	6.01666	8.18836	1.07312	PPM1A	protein phosphatase, Mg2+/Mn2+ dependent 1A
45603_at	6.74e-07	4.06e-08	6.01177	8.16749	1.23187	TMEM185B	transmembrane protein 185B
51178_at	6.87e-07	4.14e-08	6.00719	8.148	0.750622	C6orf89	chromosome 6 open reading frame 89
44687_at	6.97e-07	4.2e-08	6.00371	8.13318	0.988908	ELK4	ELK4, ETS transcription factor
48083_at	6.97e-07	4.21e-08	-6.00338	8.13175	-1.85392	UHRF1	ubiquitin like with PHD and ring finger domains 1
47634_at	7.01e-07	4.24e-08	6.00174	8.12477	0.746449	HSPA5	heat shock protein family A (Hsp70) member 5
47520_at	7.03e-07	4.25e-08	-6.00086	8.12101	-1.09164	TKT	transketolase
58410_at	7.1e-07	4.31e-08	5.99809	8.1092	1.24458	CECR1	cat eye syndrome chromosome region, candidate 1
49299_s_at	7.12e-07	4.32e-08	5.99732	8.10593	0.485991	MTCH1	mitochondrial carrier 1
46523_at	7.19e-07	4.37e-08	-5.99463	8.09448	-1.48482
56566_s_at	7.39e-07	4.5e-08	5.98811	8.06672	1.29459	RANGRF	RAN guanine nucleotide release factor
52835_at	7.41e-07	4.52e-08	-5.98712	8.0625	-1.14075	ZXDC	ZXD family zinc finger C
46284_at	7.41e-07	4.52e-08	5.98678	8.06105	0.672904	MKLN1	muskelin 1
48064_at	7.46e-07	4.56e-08	5.98499	8.05343	0.768973	OIP5-AS1	OIP5 antisense RNA 1
57642_at	7.48e-07	4.58e-08	-5.98412	8.04975	-1.61646	LUC7L3	LUC7 like 3 pre-mRNA splicing factor
44939_at	7.49e-07	4.59e-08	-5.98365	8.04775	-1.82292	KMT2C	lysine methyltransferase 2C
45710_at	7.59e-07	4.66e-08	5.97997	8.03209	0.687891	CCDC6	coiled-coil domain containing 6
43639_at	7.59e-07	4.66e-08	-5.97975	8.03114	-0.891287	NFATC2IP	nuclear factor of activated T-cells 2 interacting protein
42300_at	7.74e-07	4.76e-08	-5.97518	8.01169	-1.49823	NECAP2	NECAP endocytosis associated 2
44722_at	7.74e-07	4.77e-08	5.97469	8.00961	0.928754	CDCA7L	cell division cycle associated 7 like
58305_at	7.79e-07	4.8e-08	-5.97305	8.00264	-1.06695	NAV1	neuron navigator 1
56458_at	7.88e-07	4.87e-08	-5.97001	7.98975	-0.967703	CAMK2D	calcium/calmodulin dependent protein kinase II delta
52695_at	7.95e-07	4.91e-08	5.9679	7.98077	0.5965	MED13	mediator complex subunit 13
46588_f_at	8.26e-07	5.12e-08	-5.95861	7.94129	-1.18426	ATP6V1B1	ATPase H+ transporting V1 subunit B1
43093_at	8.35e-07	5.17e-08	-5.95601	7.93027	-0.704325	NEMF	nuclear export mediator factor
43352_s_at	8.35e-07	5.18e-08	5.95569	7.9289	1.35639	SORT1	sortilin 1
56422_at	8.44e-07	5.25e-08	5.9528	7.91663	0.561983	FAM192A	family with sequence similarity 192 member A
43714_at	8.52e-07	5.3e-08	-5.95029	7.90597	-1.52281
58646_at	8.59e-07	5.35e-08	5.94832	7.8976	0.796562
50770_at	8.75e-07	5.46e-08	-5.94361	7.87762	-1.70779	SGO2	shugoshin 2
46375_at	8.81e-07	5.5e-08	-5.94197	7.87065	-1.38863
47048_at	8.89e-07	5.56e-08	5.93957	7.8605	0.676445	SAMD8	sterile alpha motif domain containing 8
45841_at	9.08e-07	5.68e-08	-5.93439	7.83851	-1.08638
44688_at	9.08e-07	5.69e-08	5.93405	7.83705	0.518516
55109_at	9.09e-07	5.7e-08	5.93358	7.83505	0.732514	NOA1	nitric oxide associated 1
57212_at	9.29e-07	5.84e-08	5.9283	7.81267	0.849615	ADD3	adducin 3
43839_f_at	9.34e-07	5.88e-08	-5.92672	7.80598	-0.824855	GLS	glutaminase
43349_r_at	9.4e-07	5.92e-08	-5.92486	7.79812	-1.29865
46534_at	9.41e-07	5.94e-08	-5.92433	7.79587	-0.947747	CEP350	centrosomal protein 350
54966_at	9.42e-07	5.95e-08	5.92385	7.79383	0.722564	ARMC6	armadillo repeat containing 6
43375_f_at	9.47e-07	5.99e-08	5.9223	7.78726	0.681061	TRAPPC1	trafficking protein particle complex 1
53606_at	9.7e-07	6.14e-08	-5.91659	7.76309	-1.21259	MBD5	methyl-CpG binding domain protein 5
52081_at	9.96e-07	6.32e-08	5.91012	7.7357	0.601426	NAA38	N(alpha)-acetyltransferase 38, NatC auxiliary subunit
45740_at	9.96e-07	6.33e-08	5.90948	7.73298	1.18639	ZCCHC3	zinc finger CCHC-type containing 3
47792_r_at	9.96e-07	6.34e-08	-5.90943	7.73278	-0.614796	PPP1R37	protein phosphatase 1 regulatory subunit 37
44711_at	9.96e-07	6.34e-08	5.90936	7.73248	0.885609	NDUFB9	NADH:ubiquinone oxidoreductase subunit B9
50943_at	9.96e-07	6.35e-08	-5.90898	7.73086	-1.47096
53935_at	9.96e-07	6.35e-08	5.90876	7.72996	0.714674	DPP8	dipeptidyl peptidase 8
56713_at	9.97e-07	6.37e-08	5.90826	7.7278	1.53283
57543_at	1.01e-06	6.44e-08	-5.90578	7.7173	-0.706885	BAZ1A	bromodomain adjacent to zinc finger domain 1A
46270_at	1.02e-06	6.53e-08	5.9024	7.70302	0.682289	UBAP1	ubiquitin associated protein 1
48553_at	1.03e-06	6.63e-08	5.89895	7.68845	1.24931	SLC2A10	solute carrier family 2 member 10
46231_at	1.08e-06	6.96e-08	5.8878	7.64129	0.933219	MAPKAP1	mitogen-activated protein kinase associated protein 1
56457_at	1.09e-06	7.01e-08	5.88611	7.63415	0.768271	SPCS1	signal peptidase complex subunit 1
44936_at	1.1e-06	7.07e-08	-5.88416	7.62592	-0.894863
45302_at	1.1e-06	7.08e-08	5.88391	7.62487	0.597556	KIAA0319L	KIAA0319 like
52327_s_at	1.1e-06	7.09e-08	5.88352	7.62322	1.06703	PHLDB2	pleckstrin homology like domain family B member 2
43990_at	1.1e-06	7.12e-08	5.88245	7.6187	1.49074	EAF2	ELL associated factor 2
48113_at	1.11e-06	7.15e-08	5.88162	7.61516	1.34881	1-Mar	mitochondrial amidoxime reducing component 1
44445_at	1.12e-06	7.23e-08	-5.87914	7.60469	-1.44255
43018_g_at	1.12e-06	7.26e-08	-5.87803	7.60002	-1.3452	WDR5	WD repeat domain 5
55667_at	1.12e-06	7.28e-08	5.87752	7.59788	0.902537	TCEA3	transcription elongation factor A3
42734_r_at	1.12e-06	7.28e-08	-5.87731	7.59697	-1.7826
57503_at	1.17e-06	7.64e-08	5.86627	7.55036	0.926875	HGSNAT	heparan-alpha-glucosaminide N-acetyltransferase
46652_at	1.18e-06	7.67e-08	5.86544	7.54688	1.65074	CRACR2B	calcium release activated channel regulator 2B
48889_at	1.2e-06	7.8e-08	-5.8614	7.52985	-0.772222
51960_at	1.2e-06	7.82e-08	5.86108	7.52849	0.872247	COPZ2	coatomer protein complex subunit zeta 2
43811_at	1.21e-06	7.94e-08	5.85729	7.51251	0.938096	STEAP3	STEAP3 metalloreductase
49858_at	1.22e-06	7.97e-08	-5.85665	7.50978	-1.00211
55702_at	1.22e-06	8.01e-08	-5.85526	7.50393	-0.890773	ZNF207	zinc finger protein 207
51094_at	1.23e-06	8.07e-08	5.85367	7.49724	0.548284	ZBED5	zinc finger BED-type containing 5
49504_r_at	1.24e-06	8.16e-08	5.851	7.48599	2.02589	MCC	mutated in colorectal cancers
46695_at	1.26e-06	8.26e-08	-5.84818	7.47409	-1.40353	NRP1	neuropilin 1
45489_s_at	1.28e-06	8.42e-08	5.84379	7.45563	0.762403	TTC17	tetratricopeptide repeat domain 17
52694_at	1.28e-06	8.46e-08	5.84264	7.45075	0.894909
48090_at	1.29e-06	8.5e-08	5.8416	7.44638	0.92195	ZNF704	zinc finger protein 704
51090_at	1.31e-06	8.66e-08	5.8373	7.4283	0.834642	CHD3	chromodomain helicase DNA binding protein 3
45593_at	1.33e-06	8.81e-08	-5.83331	7.41149	-1.48888	HELLS	helicase, lymphoid-specific
55809_at	1.34e-06	8.87e-08	-5.8317	7.40469	-1.56305
43579_at	1.34e-06	8.89e-08	-5.83131	7.40305	-1.17742
43410_at	1.36e-06	9.04e-08	-5.82744	7.38676	-1.64143	WDR5	WD repeat domain 5
43377_s_at	1.36e-06	9.08e-08	-5.82647	7.38269	-1.37342	TRA2A	transformer 2 alpha homolog
53110_at	1.36e-06	9.08e-08	5.82641	7.38244	0.772781	NIPAL2	NIPA like domain containing 2
49485_at	1.37e-06	9.11e-08	5.82574	7.37964	0.433699	PRDM4	PR/SET domain 4
43531_at	1.37e-06	9.12e-08	5.8255	7.37861	0.971465	NHLRC2	NHL repeat containing 2
46220_at	1.38e-06	9.23e-08	5.82262	7.36649	0.857688	DHRS4L1///DHRS4L2///DHRS4	dehydrogenase/reductase 4 like 1///dehydrogenase/reductase 4 like 2///dehydrogenase/reductase 4
55327_at	1.4e-06	9.36e-08	-5.81931	7.3526	-1.45617
45568_s_at	1.41e-06	9.45e-08	5.81721	7.34377	0.813864	SCAMP2	secretory carrier membrane protein 2
45782_at	1.42e-06	9.54e-08	5.81501	7.33451	1.33558	TMEM18	transmembrane protein 18
54940_at	1.44e-06	9.7e-08	-5.81105	7.31789	-0.779104	OSBP2	oxysterol binding protein 2
58018_at	1.46e-06	9.8e-08	5.80868	7.30793	0.870098	CRTAP	cartilage associated protein
57491_at	1.5e-06	1.01e-07	5.80257	7.28223	0.944022	HACD1	3-hydroxyacyl-CoA dehydratase 1
44581_at	1.52e-06	1.03e-07	5.79773	7.26193	0.825144	MAP3K2	mitogen-activated protein kinase kinase kinase 2
46127_at	1.57e-06	1.06e-07	5.7904	7.23116	0.586576	RPRD2	regulation of nuclear pre-mRNA domain containing 2
55692_at	1.57e-06	1.06e-07	5.79015	7.23013	0.715738	ELMO2	engulfment and cell motility 2
45247_at	1.58e-06	1.07e-07	5.7892	7.22614	0.393625	PPP6R3	protein phosphatase 6 regulatory subunit 3
45467_at	1.58e-06	1.07e-07	5.78772	7.21993	0.996905	SCAMP1-AS1	SCAMP1 antisense RNA 1
53860_at	1.63e-06	1.1e-07	5.78111	7.19219	0.528145	ZNF627	zinc finger protein 627
43095_at	1.66e-06	1.13e-07	-5.77591	7.1704	-1.77988
45306_at	1.67e-06	1.13e-07	-5.77517	7.16732	-0.613341	LUZP6///MTPN	leucine zipper protein 6///myotrophin
44906_at	1.67e-06	1.13e-07	5.77492	7.16625	0.783171
54230_at	1.69e-06	1.15e-07	-5.77149	7.15191	-1.3501
45373_at	1.75e-06	1.19e-07	-5.76361	7.1189	-1.22971	AIG1	androgen induced 1
45242_at	1.75e-06	1.19e-07	5.76332	7.11769	0.507659	MOB3A	MOB kinase activator 3A
52085_at	1.76e-06	1.2e-07	5.76126	7.10907	0.902414	PPM1K	protein phosphatase, Mg2+/Mn2+ dependent 1K
43474_at	1.81e-06	1.24e-07	5.75483	7.08214	1.09837	HYI	hydroxypyruvate isomerase (putative)
48444_at	1.82e-06	1.25e-07	-5.75237	7.07186	-1.56404	GAS2L3	growth arrest specific 2 like 3
52975_at	1.82e-06	1.25e-07	5.75229	7.07153	1.09342	MVB12B	multivesicular body subunit 12B
55709_at	1.84e-06	1.26e-07	5.74954	7.06001	1.29729	XPO5	exportin 5
47045_at	1.85e-06	1.27e-07	5.74796	7.05341	0.693375	UBXN10-AS1	UBXN10 antisense RNA 1
43922_at	1.85e-06	1.28e-07	5.74736	7.05089	0.706815	GPRASP2	G protein-coupled receptor associated sorting protein 2
46318_at	1.89e-06	1.31e-07	5.74222	7.02942	1.55315	PARP6	poly(ADP-ribose) polymerase family member 6
53436_r_at	1.95e-06	1.34e-07	-5.73542	7.00101	-1.33792
42563_r_at	1.96e-06	1.35e-07	-5.7339	6.99466	-1.5794
45279_at	2e-06	1.39e-07	5.72804	6.97018	0.852737	TFDP2	transcription factor Dp-2
55378_at	2e-06	1.39e-07	5.72803	6.97013	1.97357	SERTAD4	SERTA domain containing 4
51190_at	2.01e-06	1.39e-07	5.7275	6.9679	0.637342	NES	nestin
52125_at	2.01e-06	1.4e-07	5.72658	6.9641	1.50564	ASAP3	ArfGAP with SH3 domain, ankyrin repeat and PH domain 3
56232_at	2.01e-06	1.4e-07	-5.72637	6.96323	-1.4658	ABHD5	abhydrolase domain containing 5
59136_at	2.01e-06	1.4e-07	5.72617	6.96235	1.42229	PPM1L	protein phosphatase, Mg2+/Mn2+ dependent 1L
43817_f_at	2.01e-06	1.4e-07	5.72594	6.96141	1.74341	CLU	clusterin
57061_at	2.02e-06	1.41e-07	5.72431	6.9546	0.894601	PHPT1	phosphohistidine phosphatase 1
56336_at	2.1e-06	1.46e-07	5.71565	6.91847	1.16035	C19orf70	chromosome 19 open reading frame 70
57878_g_at	2.12e-06	1.48e-07	-5.71238	6.90484	-0.758153	CCAR1	cell division cycle and apoptosis regulator 1
59757_at	2.13e-06	1.49e-07	-5.71189	6.90278	-0.837762
46269_at	2.13e-06	1.49e-07	5.71101	6.89913	0.558454	CHAMP1	chromosome alignment maintaining phosphoprotein 1
56637_at	2.13e-06	1.49e-07	-5.71067	6.8977	-1.82864
45819_at	2.17e-06	1.52e-07	5.70643	6.88004	0.73961	CNPY3	canopy FGF signaling regulator 3
56431_at	2.18e-06	1.53e-07	-5.70514	6.87468	-0.723266	HN1	hematological and neurological expressed 1
53420_at	2.19e-06	1.54e-07	-5.70354	6.86799	-1.28915
45973_r_at	2.19e-06	1.54e-07	-5.70309	6.86613	-1.99579
48386_at	2.19e-06	1.55e-07	-5.70289	6.86526	-1.29937	LINC00662	long intergenic non-protein coding RNA 662
45329_at	2.21e-06	1.56e-07	-5.70119	6.8582	-0.679748	UHMK1	U2AF homology motif (UHM) kinase 1
55114_g_at	2.22e-06	1.57e-07	-5.69957	6.85147	-0.700001	MALSU1	mitochondrial assembly of ribosomal large subunit 1
43440_at	2.26e-06	1.6e-07	-5.69516	6.83307	-0.96343	CSTF3	cleavage stimulation factor subunit 3
44677_at	2.26e-06	1.6e-07	5.69418	6.82902	0.741909	VIMP	VCP interacting membrane selenoprotein
47921_at	2.26e-06	1.6e-07	-5.69411	6.82869	-0.884846	SHCBP1	SHC binding and spindle associated 1
52517_at	2.28e-06	1.62e-07	-5.69192	6.81957	-1.50464	PNPLA8	patatin like phospholipase domain containing 8
51228_at	2.29e-06	1.62e-07	-5.69125	6.81682	-1.24937	RBM12B	RNA binding motif protein 12B
43194_at	2.29e-06	1.63e-07	-5.69047	6.81355	-1.25007	ARHGAP1	Rho GTPase activating protein 1
58688_at	2.31e-06	1.64e-07	5.68837	6.80482	1.0165	RAB23	RAB23, member RAS oncogene family
45596_at	2.31e-06	1.65e-07	5.68769	6.80199	1.02084	SFXN2	sideroflexin 2
53793_at	2.38e-06	1.7e-07	5.6803	6.77126	1.03147	TGFBR3	transforming growth factor beta receptor 3
45532_s_at	2.4e-06	1.71e-07	5.67886	6.76525	0.978292	CFL2	cofilin 2
44752_at	2.4e-06	1.71e-07	-5.67857	6.76404	-1.78762	RAB11FIP4	RAB11 family interacting protein 4
44535_at	2.41e-06	1.73e-07	5.67679	6.75663	0.685093	DPY19L3	dpy-19 like 3 (C. elegans)
59313_at	2.42e-06	1.74e-07	-5.6755	6.75127	-1.70146
46109_at	2.43e-06	1.75e-07	5.67412	6.74554	0.658316	TMC4	transmembrane channel like 4
45607_at	2.43e-06	1.75e-07	5.67409	6.74541	0.695808	SMIM14	small integral membrane protein 14
45655_at	2.45e-06	1.76e-07	5.67234	6.73817	0.608575	VPS54	VPS54, GARP complex subunit
44986_s_at	2.45e-06	1.77e-07	5.67164	6.73525	0.765519	SMAD3	SMAD family member 3
57200_at	2.46e-06	1.77e-07	5.67098	6.73247	0.651533	MRPS23	mitochondrial ribosomal protein S23
56136_at	2.46e-06	1.78e-07	-5.67015	6.72904	-0.590738	MED1	mediator complex subunit 1
57772_g_at	2.47e-06	1.79e-07	-5.66896	6.72411	-1.18036	ANKRD37	ankyrin repeat domain 37
45578_s_at	2.47e-06	1.79e-07	5.66895	6.72404	0.543375	MRPL45	mitochondrial ribosomal protein L45
52165_at	2.52e-06	1.82e-07	-5.66446	6.70539	-0.751921	SYAP1	synapse associated protein 1
56058_at	2.52e-06	1.83e-07	5.66351	6.70145	1.39351	PCDH7	protocadherin 7
43314_at	2.58e-06	1.87e-07	-5.65767	6.67722	-1.09779
51651_i_at	2.61e-06	1.9e-07	-5.65501	6.66618	-1.09131	ELF2	E74 like ETS transcription factor 2
45674_at	2.63e-06	1.91e-07	5.65293	6.65755	1.08054	RAI2	retinoic acid induced 2
57080_at	2.66e-06	1.94e-07	5.64999	6.64532	0.767525	TMBIM1	transmembrane BAX inhibitor motif containing 1
44316_at	2.66e-06	1.94e-07	-5.6498	6.64453	-1.86119
43212_at	2.68e-06	1.96e-07	-5.64758	6.63533	-0.962831	FLCN	folliculin
52964_at	2.69e-06	1.96e-07	-5.64688	6.63244	-0.805282	DGKZ	diacylglycerol kinase zeta
43306_at	2.69e-06	1.97e-07	-5.6466	6.63129	-0.627119
43048_at	2.69e-06	1.97e-07	-5.64609	6.62914	-1.29075	C7orf43	chromosome 7 open reading frame 43
47672_at	2.78e-06	2.04e-07	-5.63827	6.59674	-1.25991	PPP1R12B	protein phosphatase 1 regulatory subunit 12B
43557_at	2.79e-06	2.05e-07	-5.63682	6.59073	-1.62305	GOPC	golgi associated PDZ and coiled-coil motif containing
48044_at	2.83e-06	2.08e-07	5.63367	6.57767	1.16649	ZNF532	zinc finger protein 532
43634_at	2.83e-06	2.08e-07	-5.63327	6.57601	-1.08327
47541_at	2.9e-06	2.14e-07	5.62686	6.54947	1.65726	C8orf88	chromosome 8 open reading frame 88
50809_at	2.91e-06	2.14e-07	-5.62638	6.54747	-1.37092	HS3ST2	heparan sulfate-glucosamine 3-sulfotransferase 2
43996_at	2.92e-06	2.16e-07	5.62498	6.54168	1.29157	COQ7	coenzyme Q7, hydroxylase
57077_at	2.94e-06	2.17e-07	-5.62348	6.53548	-0.591992	WRNIP1	Werner helicase interacting protein 1
50307_at	2.95e-06	2.18e-07	5.62213	6.52988	1.85095	GPC6	glypican 6
44787_s_at	2.96e-06	2.19e-07	5.62097	6.52508	0.552611	VPS4A	vacuolar protein sorting 4 homolog A
50534_at	3.02e-06	2.23e-07	5.61651	6.5066	1.84038	ITGB8	integrin subunit beta 8
47420_at	3.04e-06	2.25e-07	-5.6147	6.49914	-1.67433	CHORDC1///NAALAD2	cysteine and histidine rich domain containing 1///N-acetylated alpha-linked acidic dipeptidase 2
46800_at	3.1e-06	2.3e-07	-5.60971	6.47849	-1.74889	TEX10	testis expressed 10
44123_at	3.11e-06	2.31e-07	5.60829	6.4726	0.876182	TMCO3	transmembrane and coiled-coil domains 3
50658_s_at	3.16e-06	2.35e-07	5.6047	6.45777	1.59505	EVA1C	eva-1 homolog C
55055_at	3.18e-06	2.37e-07	5.60249	6.44864	1.34377	NPNT	nephronectin
46509_at	3.19e-06	2.38e-07	-5.60219	6.44739	-0.838809	LONRF2	LON peptidase N-terminal domain and ring finger 2
47325_at	3.19e-06	2.38e-07	-5.60167	6.44527	-1.38737
42265_f_at	3.2e-06	2.39e-07	-5.60066	6.44109	-0.667078
51621_at	3.21e-06	2.4e-07	-5.5998	6.43752	-1.38492
48520_at	3.23e-06	2.42e-07	5.5979	6.42967	0.476337	SLU7	SLU7 homolog, splicing factor
55898_at	3.24e-06	2.43e-07	5.59649	6.42385	1.39745
54867_at	3.24e-06	2.43e-07	5.59635	6.42328	1.1494	RIF1	replication timing regulatory factor 1
55245_at	3.27e-06	2.46e-07	-5.5943	6.41481	-1.84717	ZBED6	zinc finger BED-type containing 6
55663_at	3.36e-06	2.52e-07	-5.58782	6.38806	-0.528105	PAK2	p21 (RAC1) activated kinase 2
45283_at	3.36e-06	2.53e-07	5.58719	6.38546	0.492209	VKORC1	vitamin K epoxide reductase complex subunit 1
56469_at	3.38e-06	2.55e-07	5.58523	6.37737	0.650115	RNF181	ring finger protein 181
47928_at	3.38e-06	2.55e-07	5.58521	6.37727	1.47399	SLMAP	sarcolemma associated protein
43387_s_at	3.41e-06	2.58e-07	5.58292	6.36784	0.783032	PHACTR4	phosphatase and actin regulator 4
49790_at	3.52e-06	2.66e-07	-5.57527	6.3363	-0.85737	PUS7	pseudouridylate synthase 7 (putative)
54575_at	3.53e-06	2.67e-07	-5.57459	6.33349	-0.961461	GRHL2	grainyhead like transcription factor 2
57723_at	3.53e-06	2.68e-07	-5.57405	6.33126	-0.870063	LINC00998	long intergenic non-protein coding RNA 998
52539_at	3.6e-06	2.73e-07	5.56916	6.31111	1.37437	TGFBR1	transforming growth factor beta receptor 1
53960_at	3.65e-06	2.77e-07	5.56568	6.29674	0.744485	NICN1	nicolin 1
56303_f_at	3.68e-06	2.8e-07	5.5636	6.28819	0.901788	RPL23AP82	ribosomal protein L23a pseudogene 82
43076_at	3.76e-06	2.86e-07	-5.55845	6.26699	-1.98717	HPN	hepsin
56027_at	3.79e-06	2.89e-07	5.55599	6.25686	1.27646
53743_at	3.83e-06	2.92e-07	5.55353	6.24674	0.650317	FBXL12	F-box and leucine rich repeat protein 12
48005_at	3.84e-06	2.93e-07	5.55256	6.24273	0.835592	LOC100509635	uncharacterized LOC100509635
47134_at	3.85e-06	2.94e-07	-5.55212	6.24092	-1.28519	C14orf181	chromosome 14 open reading frame 181
51982_at	3.86e-06	2.95e-07	5.55086	6.23573	0.926326	ASH1L	ASH1 like histone lysine methyltransferase
58013_at	3.87e-06	2.96e-07	-5.55012	6.23268	-1.04644	LOC100131829	uncharacterized LOC100131829
52088_at	3.91e-06	3e-07	-5.54754	6.22208	-0.508592	CISD1	CDGSH iron sulfur domain 1
47859_g_at	4.09e-06	3.14e-07	5.53674	6.17767	1.36977
57816_g_at	4.11e-06	3.16e-07	5.5352	6.17135	0.704734
54897_at	4.16e-06	3.2e-07	-5.53202	6.1583	-1.28857	MAP2	microtubule associated protein 2
48888_at	4.2e-06	3.23e-07	-5.52936	6.14737	-1.2548	TMEM261	transmembrane protein 261
43851_at	4.21e-06	3.25e-07	5.52843	6.14352	1.31732	RANGRF	RAN guanine nucleotide release factor
46745_f_at	4.21e-06	3.25e-07	-5.52828	6.14293	-0.598869	PRKCI	protein kinase C iota
57478_at	4.3e-06	3.32e-07	5.5232	6.12207	1.39768	SAP30BP	SAP30 binding protein
56998_at	4.33e-06	3.35e-07	-5.52101	6.11308	-1.89911	XAGE1B///XAGE1E	X antigen family member 1B///X antigen family member 1E
43151_at	4.33e-06	3.35e-07	-5.52101	6.11308	-1.14384
43396_s_at	4.34e-06	3.36e-07	5.52061	6.11144	1.26488	SFRP2	secreted frizzled related protein 2
50179_at	4.37e-06	3.39e-07	5.51861	6.10325	1.55129	LINC00339	long intergenic non-protein coding RNA 339
47703_at	4.37e-06	3.39e-07	-5.51811	6.10115	-1.12792
59267_at	4.39e-06	3.41e-07	-5.51681	6.09585	-0.969538	LINC00969	long intergenic non-protein coding RNA 969
48253_at	4.44e-06	3.45e-07	-5.51418	6.08504	-1.50454
47532_at	4.45e-06	3.46e-07	-5.51323	6.08116	-1.26283
57163_at	4.51e-06	3.51e-07	5.50982	6.06717	0.610361	ELOVL1	ELOVL fatty acid elongase 1
48430_at	4.61e-06	3.59e-07	-5.50438	6.04487	-1.22672
57811_at	4.62e-06	3.61e-07	5.50354	6.04144	1.54932	FBXO2	F-box protein 2
59650_at	4.64e-06	3.63e-07	5.50237	6.03662	1.23048	OSER1	oxidative stress responsive serine rich 1
54956_at	4.64e-06	3.63e-07	5.50199	6.03509	0.445148	CARS2	cysteinyl-tRNA synthetase 2, mitochondrial (putative)
56190_at	4.69e-06	3.67e-07	-5.49953	6.02499	-0.959612	CBX2	chromobox 2
43412_s_at	4.86e-06	3.81e-07	5.49051	5.98807	0.567419	NECTIN1	nectin cell adhesion molecule 1
48713_g_at	4.99e-06	3.91e-07	5.48433	5.96278	0.853055	UFSP2	UFM1 specific peptidase 2
46240_at	5e-06	3.93e-07	-5.48299	5.9573	-0.740348	MSL1	male specific lethal 1 homolog
43744_at	5e-06	3.93e-07	-5.48296	5.95719	-1.38314	MIS18BP1	MIS18 binding protein 1
56671_at	5.19e-06	4.08e-07	-5.4742	5.92137	-1.5508	LIPG	lipase G, endothelial type
48122_at	5.21e-06	4.11e-07	5.47289	5.91602	1.02149	MMGT1	membrane magnesium transporter 1
46243_at	5.25e-06	4.14e-07	5.47069	5.90701	0.589225	WAC	WW domain containing adaptor with coiled-coil
42673_at	5.29e-06	4.18e-07	-5.46875	5.89908	-0.923145
48952_at	5.3e-06	4.19e-07	-5.46829	5.89721	-0.754278	GALNT11	polypeptide N-acetylgalactosaminyltransferase 11
47721_at	5.51e-06	4.36e-07	-5.45848	5.85715	-1.17428
52856_at	5.54e-06	4.39e-07	5.45694	5.85086	0.734538	FAM13B	family with sequence similarity 13 member B
57002_at	5.57e-06	4.41e-07	-5.45573	5.84592	-1.24891	CENPN	centromere protein N
48637_at	5.72e-06	4.54e-07	-5.44913	5.81902	-0.856481
48616_at	5.88e-06	4.67e-07	-5.44209	5.79033	-0.863832
44808_at	5.9e-06	4.69e-07	-5.44116	5.7865	-0.899096
47488_at	5.91e-06	4.7e-07	5.44057	5.78411	1.00037	EFHD2	EF-hand domain family member D2
56186_at	5.94e-06	4.73e-07	5.43923	5.77866	1.36443	IDNK	IDNK, gluconokinase
49118_r_at	5.97e-06	4.76e-07	-5.4376	5.77204	-1.54885
48095_at	5.99e-06	4.78e-07	5.43659	5.76791	0.678952	GPCPD1	glycerophosphocholine phosphodiesterase 1
42837_at	6.1e-06	4.87e-07	-5.43218	5.74995	-1.15753
52008_at	6.24e-06	4.99e-07	5.42653	5.72693	1.58674	TMEM178A	transmembrane protein 178A
59202_at	6.3e-06	5.04e-07	-5.42397	5.71651	-1.12983
42489_at	6.38e-06	5.11e-07	-5.42082	5.70369	-1.34789
52970_at	6.5e-06	5.21e-07	5.41602	5.68419	1.18517	DACT1	dishevelled binding antagonist of beta catenin 1
58213_at	6.5e-06	5.22e-07	-5.41564	5.68267	-0.589045	FRMD8	FERM domain containing 8
57043_at	6.52e-06	5.24e-07	5.41466	5.67865	0.595775	MRPL43	mitochondrial ribosomal protein L43
46314_at	6.53e-06	5.25e-07	5.4142	5.67679	1.01284	YAP1	Yes associated protein 1
52163_at	6.56e-06	5.29e-07	5.41267	5.67058	1.44455	RASSF4	Ras association domain family member 4
43380_s_at	6.64e-06	5.35e-07	-5.4097	5.65851	-0.949909	PILRB	paired immunoglobin-like type 2 receptor beta
44748_at	6.77e-06	5.46e-07	5.40489	5.63898	0.919617	PLEKHO1	pleckstrin homology domain containing O1
45799_at	6.78e-06	5.48e-07	-5.4043	5.63656	-1.00773	PRC1	protein regulator of cytokinesis 1
42402_at	6.92e-06	5.59e-07	5.39924	5.61602	1.58542
54842_at	6.97e-06	5.64e-07	5.39735	5.60836	0.422036	RSPRY1	ring finger and SPRY domain containing 1
57062_at	6.97e-06	5.65e-07	-5.39686	5.60635	-0.779489	PDCD5	programmed cell death 5
42774_r_at	7.19e-06	5.83e-07	-5.38943	5.57622	-1.85085
45115_at	7.23e-06	5.87e-07	-5.3876	5.56879	-0.92683	TBL1XR1	transducin (beta)-like 1 X-linked receptor 1
41887_at	7.46e-06	6.06e-07	-5.37992	5.53765	-1.82494
44710_at	7.5e-06	6.1e-07	5.37849	5.53185	1.19922	ITGA1	integrin subunit alpha 1
43088_at	7.51e-06	6.12e-07	5.37788	5.52941	1.18358	ZNF613	zinc finger protein 613
56126_at	7.56e-06	6.16e-07	5.37605	5.52198	1.61861	RPRM	reprimo, TP53 dependent G2 arrest mediator candidate
49179_at	7.58e-06	6.18e-07	-5.37524	5.5187	-1.38643
42726_at	7.58e-06	6.19e-07	-5.37516	5.51838	-1.11944
57616_at	7.58e-06	6.2e-07	-5.37464	5.51628	-0.855471	FAM101B	family with sequence similarity 101 member B
59424_at	7.61e-06	6.23e-07	5.37361	5.51212	1.26826	MGP	matrix Gla protein
59044_at	7.62e-06	6.24e-07	5.37301	5.50967	1.55566	CYBRD1	cytochrome b reductase 1
53820_at	7.64e-06	6.26e-07	5.37214	5.50617	0.592406	PIGS	phosphatidylinositol glycan anchor biosynthesis class S
58577_at	7.65e-06	6.28e-07	5.37151	5.50361	0.842902	CEP120	centrosomal protein 120
45656_at	8.05e-06	6.61e-07	5.35919	5.45374	1.26409	QKI	QKI, KH domain containing RNA binding
43707_at	8.06e-06	6.63e-07	-5.35863	5.45147	-1.45081
46245_at	8.29e-06	6.82e-07	-5.35177	5.42377	-0.943016	WAC	WW domain containing adaptor with coiled-coil
44127_at	8.3e-06	6.84e-07	5.35122	5.42152	0.744246	TGFBR1	transforming growth factor beta receptor 1
55763_at	8.32e-06	6.86e-07	5.35041	5.41826	0.571467	BCL2L13	BCL2 like 13
50955_at	8.39e-06	6.93e-07	5.34809	5.40889	1.48079	CYBRD1	cytochrome b reductase 1
51106_at	8.4e-06	6.94e-07	5.34765	5.4071	0.586045	SMIM20	small integral membrane protein 20
48020_at	8.41e-06	6.95e-07	5.34708	5.40479	0.928269	INO80D	INO80 complex subunit D
59619_at	8.49e-06	7.03e-07	-5.34454	5.39454	-1.11919	C12orf65	chromosome 12 open reading frame 65
51130_at	8.66e-06	7.17e-07	-5.3397	5.37501	-1.03834	ASF1B	anti-silencing function 1B histone chaperone
46737_s_at	8.74e-06	7.24e-07	-5.33728	5.36521	-1.0903	KIFC2	kinesin family member C2
52294_s_at	8.82e-06	7.32e-07	5.33467	5.35468	1.43712	NCALD	neurocalcin delta
56418_at	8.84e-06	7.35e-07	5.33381	5.35121	0.563068	BRK1	BRICK1, SCAR/WAVE actin nucleating complex subunit
49421_at	8.84e-06	7.35e-07	-5.33365	5.35059	-0.53593	PDDC1	Parkinson disease 7 domain containing 1
46483_at	8.89e-06	7.4e-07	-5.33204	5.34409	-0.987728	DUSP8	dual specificity phosphatase 8
47151_r_at	8.97e-06	7.47e-07	5.32986	5.3353	0.480774	TMEM175	transmembrane protein 175
51766_at	9.09e-06	7.59e-07	5.32624	5.32067	1.28314	ZC3H13	zinc finger CCCH-type containing 13
55611_at	9.28e-06	7.75e-07	5.32119	5.30033	0.435733	ILF3	interleukin enhancer binding factor 3
42738_g_at	9.29e-06	7.76e-07	-5.3207	5.29836	-1.2733	PIKFYVE	phosphoinositide kinase, FYVE-type zinc finger containing
53057_at	9.58e-06	8.01e-07	5.313	5.26735	0.50624	MRPL34	mitochondrial ribosomal protein L34
55598_at	9.59e-06	8.03e-07	-5.31261	5.26578	-0.744544	CCDC59	coiled-coil domain containing 59
44870_at	9.62e-06	8.06e-07	-5.31159	5.26166	-1.75372
50398_at	9.63e-06	8.08e-07	5.31102	5.25937	1.1182	BBS2	Bardet-Biedl syndrome 2
52166_at	9.66e-06	8.11e-07	5.3102	5.25606	1.51569
45249_at	9.67e-06	8.12e-07	5.30978	5.25436	0.992362	COX14	COX14, cytochrome c oxidase assembly factor
49130_at	9.68e-06	8.14e-07	5.30926	5.25227	1.76164	NUDT10	nudix hydrolase 10
53712_at	9.72e-06	8.19e-07	5.30793	5.24692	0.851521	EPB41L4A-AS1	EPB41L4A antisense RNA 1
43458_at	9.73e-06	8.2e-07	-5.30757	5.24549	-0.853596	BBX	BBX, HMG-box containing
56659_at	9.74e-06	8.22e-07	-5.30702	5.24329	-1.51924
53387_at	9.85e-06	8.32e-07	-5.30405	5.2313	-1.32409
44051_at	9.97e-06	8.43e-07	-5.30091	5.21871	-0.94062	SMC4	structural maintenance of chromosomes 4
52844_at	1.01e-05	8.5e-07	5.29872	5.20989	1.44188	KLHL29	kelch like family member 29
48167_r_at	1.01e-05	8.55e-07	-5.29742	5.20467	-1.03755	LINC01004	long intergenic non-protein coding RNA 1004
59066_at	1.02e-05	8.62e-07	-5.29539	5.19648	-1.00408	YIPF6	Yip1 domain family member 6
53159_at	1.02e-05	8.63e-07	5.2951	5.19532	1.28423	STEAP3	STEAP3 metalloreductase
46232_at	1.03e-05	8.75e-07	5.29193	5.18257	0.553524	COPS4	COP9 signalosome subunit 4
44809_at	1.04e-05	8.86e-07	-5.28883	5.17013	-1.24839	COA1	cytochrome c oxidase assembly factor 1 homolog
56256_at	1.04e-05	8.88e-07	5.28834	5.16815	0.627671	SIDT2	SID1 transmembrane family member 2
50341_s_at	1.06e-05	9.04e-07	5.28392	5.15042	0.690689	RNASET2	ribonuclease T2
53333_at	1.07e-05	9.15e-07	-5.28108	5.13901	-1.346
58074_at	1.08e-05	9.22e-07	5.27917	5.13133	2.05126
49302_at	1.08e-05	9.25e-07	5.27858	5.12898	0.549924	RBCK1	RANBP2-type and C3HC4-type zinc finger containing 1
53151_at	1.09e-05	9.29e-07	5.27736	5.12409	0.415023	SCMH1	sex comb on midleg homolog 1 (Drosophila)
52031_at	1.1e-05	9.37e-07	5.27534	5.11598	0.568907	PGPEP1	pyroglutamyl-peptidase I
55732_at	1.13e-05	9.72e-07	5.26652	5.08058	0.635484	HELZ	helicase with zinc finger
48918_at	1.17e-05	1e-06	-5.25972	5.05335	-0.987175
42371_at	1.17e-05	1e-06	5.25907	5.05074	1.09147	EMB	embigin
56906_at	1.19e-05	1.02e-06	5.25533	5.03578	0.462365	SLC27A3	solute carrier family 27 member 3
44237_at	1.21e-05	1.04e-06	-5.25044	5.01621	-0.83481	RPL23AP82	ribosomal protein L23a pseudogene 82
54471_at	1.21e-05	1.04e-06	-5.2496	5.01286	-1.48899	LSMEM1	leucine rich single-pass membrane protein 1
47343_at	1.21e-05	1.04e-06	-5.24909	5.0108	-0.703034
48834_s_at	1.22e-05	1.05e-06	-5.24815	5.00705	-0.962373	TMUB1	transmembrane and ubiquitin like domain containing 1
58281_r_at	1.22e-05	1.05e-06	-5.24727	5.0035	-1.73879	ARHGEF26	Rho guanine nucleotide exchange factor 26
50679_at	1.25e-05	1.08e-06	5.24207	4.98269	1.04338	SPATA18	spermatogenesis associated 18
43827_s_at	1.25e-05	1.08e-06	5.24126	4.97948	1.05959	LDHB	lactate dehydrogenase B
43998_at	1.25e-05	1.09e-06	5.2398	4.97362	1.20944	RIOK2	RIO kinase 2
44661_at	1.25e-05	1.09e-06	5.23976	4.97348	0.613962	SCAMP1	secretory carrier membrane protein 1
45446_at	1.25e-05	1.09e-06	-5.23971	4.97326	-1.54707
48041_at	1.25e-05	1.09e-06	-5.23924	4.97138	-1.47287	ISOC2	isochorismatase domain containing 2
45155_at	1.26e-05	1.09e-06	-5.23873	4.96936	-0.542555	CLDN15	claudin 15
51821_at	1.26e-05	1.09e-06	5.23841	4.96808	1.15319	REV1	REV1, DNA directed polymerase
45339_at	1.26e-05	1.1e-06	5.23691	4.96206	0.609201	NDUFA13	NADH:ubiquinone oxidoreductase subunit A13
46215_at	1.29e-05	1.13e-06	5.23083	4.9378	0.579183	NFAT5	nuclear factor of activated T-cells 5
47521_at	1.3e-05	1.13e-06	5.23012	4.93494	0.414992	TMEM8B	transmembrane protein 8B
42804_at	1.32e-05	1.15e-06	-5.22534	4.91588	-0.791581
53719_at	1.32e-05	1.15e-06	5.22507	4.9148	0.878902	HSD17B11	hydroxysteroid 17-beta dehydrogenase 11
50956_at	1.34e-05	1.17e-06	5.22211	4.90297	1.33947	ZNF518B	zinc finger protein 518B
52915_at	1.36e-05	1.19e-06	-5.21828	4.88767	-0.619075	TNPO2	transportin 2
55059_at	1.36e-05	1.19e-06	-5.21726	4.88363	-0.676533	CISH	cytokine inducible SH2 containing protein
58923_at	1.36e-05	1.2e-06	-5.21629	4.87974	-0.910024	RBBP4	RB binding protein 4, chromatin remodeling factor
44560_at	1.37e-05	1.2e-06	-5.21483	4.87395	-0.759123	NUP58	nucleoporin 58
52792_at	1.38e-05	1.21e-06	5.21382	4.8699	0.9649	ZNF691	zinc finger protein 691
55558_at	1.39e-05	1.22e-06	-5.21202	4.86274	-0.645991	RC3H2	ring finger and CCCH-type domains 2
52062_f_at	1.4e-05	1.23e-06	5.20907	4.85097	0.567142	STAT2	signal transducer and activator of transcription 2
44519_at	1.4e-05	1.23e-06	5.20895	4.85049	0.48062	SNX13	sorting nexin 13
56373_at	1.42e-05	1.25e-06	5.20468	4.83347	0.540235	B4GALT5	beta-1,4-galactosyltransferase 5
57881_at	1.43e-05	1.26e-06	-5.20379	4.82991	-0.94411	ZCCHC2	zinc finger CCHC-type containing 2
47775_at	1.45e-05	1.28e-06	5.19958	4.81314	0.860111
44296_at	1.45e-05	1.28e-06	-5.19923	4.81177	-1.05543	SPATA13	spermatogenesis associated 13
52774_at	1.45e-05	1.28e-06	-5.19914	4.81139	-0.807083	DR1	down-regulator of transcription 1
57146_at	1.45e-05	1.28e-06	5.19887	4.81032	1.18488	RNF185	ring finger protein 185
50151_at	1.47e-05	1.3e-06	5.19601	4.79893	1.56264	P2RY1	purinergic receptor P2Y1
48524_at	1.47e-05	1.3e-06	-5.19533	4.79622	-0.494327	ZNF598	zinc finger protein 598
42828_at	1.48e-05	1.31e-06	-5.19353	4.78906	-1.41488	CPD	carboxypeptidase D
46229_at	1.49e-05	1.32e-06	-5.19245	4.78478	-0.977819	RNF34	ring finger protein 34
45692_at	1.49e-05	1.32e-06	5.19217	4.78367	1.54398	BVES	blood vessel epicardial substance
43919_at	1.5e-05	1.34e-06	5.18946	4.77287	1.38523	CPXM2	carboxypeptidase X, M14 family member 2
58273_at	1.5e-05	1.34e-06	-5.18888	4.77059	-0.555247	ANKRD17	ankyrin repeat domain 17
52158_r_at	1.51e-05	1.35e-06	5.18705	4.76328	1.40834	SNX14	sorting nexin 14
44850_s_at	1.53e-05	1.37e-06	5.18395	4.75095	0.733968	MRPL20	mitochondrial ribosomal protein L20
51396_at	1.53e-05	1.37e-06	-5.18324	4.74816	-1.27736
47007_s_at	1.56e-05	1.4e-06	5.17835	4.72872	1.35423	NINJ2	ninjurin 2
43797_at	1.6e-05	1.43e-06	5.17323	4.70837	0.675026	C1orf43	chromosome 1 open reading frame 43
46226_at	1.6e-05	1.44e-06	5.17181	4.70273	0.442003	BABAM1	BRISC and BRCA1 A complex member 1
44824_at	1.66e-05	1.49e-06	5.16326	4.66882	1.28777	SBF2	SET binding factor 2
46978_at	1.66e-05	1.49e-06	-5.16272	4.66666	-1.0032
53837_at	1.68e-05	1.51e-06	5.15919	4.65266	0.712134	AGO1	argonaute 1, RISC catalytic component
58339_at	1.7e-05	1.53e-06	-5.15692	4.64367	-1.2783	ZFAND3	zinc finger AN1-type containing 3
47586_s_at	1.7e-05	1.53e-06	5.15678	4.64311	0.751099	DCHS1	dachsous cadherin-related 1
54001_at	1.72e-05	1.55e-06	-5.15343	4.62984	-0.813892	SLC52A2	solute carrier family 52 member 2
45312_at	1.72e-05	1.55e-06	5.15324	4.62905	0.439645	NIF3L1	NGG1 interacting factor 3 like 1
49297_at	1.73e-05	1.56e-06	5.15098	4.62013	0.456455	NOL9	nucleolar protein 9
55904_at	1.74e-05	1.57e-06	-5.15058	4.61854	-1.39214
49819_at	1.74e-05	1.57e-06	5.1493	4.61347	1.9914	LPAR3	lysophosphatidic acid receptor 3
43815_at	1.75e-05	1.59e-06	-5.14763	4.60684	-0.612216	ATP6V1G1	ATPase H+ transporting V1 subunit G1
43071_at	1.81e-05	1.64e-06	5.13975	4.57566	0.452103
50532_at	1.81e-05	1.64e-06	-5.13943	4.57439	-1.46945	KDM5A	lysine demethylase 5A
57016_at	1.81e-05	1.64e-06	5.13895	4.57248	1.09922	CSGALNACT1	chondroitin sulfate N-acetylgalactosaminyltransferase 1
54969_at	1.81e-05	1.64e-06	5.13868	4.57142	0.801591	MEF2D	myocyte enhancer factor 2D
54665_at	1.85e-05	1.68e-06	-5.13374	4.55186	-1.23233	RPP14	ribonuclease P/MRP subunit p14
50640_at	1.86e-05	1.69e-06	5.13223	4.5459	0.937661
48023_at	1.88e-05	1.71e-06	-5.12945	4.53491	-0.637771	FNBP1L	formin binding protein 1 like
48387_at	1.9e-05	1.73e-06	-5.12603	4.5214	-1.19164	GOSR2	golgi SNAP receptor complex member 2
43163_at	1.92e-05	1.75e-06	-5.1241	4.51376	-0.641977	APPL1	adaptor protein, phosphotyrosine interacting with PH domain and leucine zipper 1
52796_at	1.92e-05	1.76e-06	5.12265	4.50805	0.71928	ABI2	abl-interactor 2
44668_at	1.92e-05	1.76e-06	5.1225	4.50744	1.01302	TRPV2	transient receptor potential cation channel subfamily V member 2
51406_at	1.92e-05	1.76e-06	-5.1224	4.50704	-1.11938	RSRC1	arginine and serine rich coiled-coil 1
57198_at	1.92e-05	1.76e-06	5.12235	4.50685	0.449347	PHF23	PHD finger protein 23
46439_r_at	1.97e-05	1.8e-06	-5.1166	4.48414	-0.840655	CXADR	coxsackie virus and adenovirus receptor
49894_at	2.02e-05	1.85e-06	-5.10983	4.45743	-0.674987	ZNF12	zinc finger protein 12
59556_at	2.03e-05	1.86e-06	-5.10827	4.45126	-1.09148
52019_at	2.03e-05	1.87e-06	5.10774	4.44918	1.88831	COL8A1	collagen type VIII alpha 1 chain
54567_at	2.04e-05	1.87e-06	5.10695	4.44605	1.44667	PANK2	pantothenate kinase 2
57095_at	2.05e-05	1.88e-06	5.10597	4.44219	0.630404	MOV10	Mov10 RISC complex RNA helicase
45854_f_at	2.08e-05	1.91e-06	-5.1017	4.42534	-0.563493	MTBP	MDM2 binding protein
50371_at	2.08e-05	1.92e-06	-5.10141	4.4242	-0.7761	NUFIP2	NUFIP2, FMR1 interacting protein 2
45235_at	2.09e-05	1.92e-06	-5.10046	4.42047	-0.681135	RNF213	ring finger protein 213
45584_at	2.09e-05	1.93e-06	-5.09933	4.41601	-1.27263
44125_at	2.15e-05	1.99e-06	5.09245	4.38891	0.942026	SLC25A29	solute carrier family 25 member 29
46830_at	2.16e-05	2e-06	-5.09117	4.38389	-0.854339
51968_at	2.16e-05	2e-06	-5.09109	4.38354	-0.644243	BRIX1	BRX1, biogenesis of ribosomes
57716_at	2.17e-05	2e-06	5.09022	4.38013	0.604045	SEPN1	selenoprotein N, 1
55687_at	2.17e-05	2.01e-06	-5.08912	4.37579	-0.844667	AKAP8L	A-kinase anchoring protein 8 like
43478_at	2.18e-05	2.02e-06	-5.0883	4.37257	-0.737661	MAP4K4	mitogen-activated protein kinase kinase kinase kinase 4
59067_f_at	2.19e-05	2.03e-06	-5.08707	4.36773	-1.32003	YIPF6	Yip1 domain family member 6
44306_at	2.19e-05	2.03e-06	-5.08666	4.3661	-0.849701
46531_g_at	2.2e-05	2.05e-06	-5.08529	4.36074	-0.757649	FGFR1OP	FGFR1 oncogene partner
52737_at	2.21e-05	2.05e-06	-5.08414	4.35622	-1.46835	HS3ST4	heparan sulfate-glucosamine 3-sulfotransferase 4
48032_at	2.23e-05	2.08e-06	5.08158	4.34613	1.13653	TCF7L1	transcription factor 7 like 1
48498_at	2.23e-05	2.08e-06	5.08141	4.34545	0.729683	MYO9A	myosin IXA
59062_at	2.24e-05	2.09e-06	5.07998	4.33983	1.55607	ZNF252P	zinc finger protein 252, pseudogene
48501_at	2.25e-05	2.11e-06	5.07819	4.3328	0.941944	LOC100507448	uncharacterized LOC100507448
48055_at	2.26e-05	2.11e-06	-5.07745	4.32989	-0.683246	RPF2	ribosome production factor 2 homolog
42720_at	2.27e-05	2.12e-06	-5.07668	4.32686	-0.902501
46617_at	2.3e-05	2.15e-06	5.07318	4.31311	1.02579	SNAP29	synaptosome associated protein 29
55662_at	2.3e-05	2.15e-06	5.07289	4.31199	1.21328	C10orf76	chromosome 10 open reading frame 76
48885_at	2.34e-05	2.2e-06	-5.06775	4.29176	-1.93538	GRIN3A	glutamate ionotropic receptor NMDA type subunit 3A
46489_at	2.35e-05	2.2e-06	5.06728	4.28994	0.974494	MXRA7///LINC01105	matrix remodeling associated 7///long intergenic non-protein coding RNA 1105
50323_g_at	2.37e-05	2.22e-06	5.0647	4.27978	0.93438	TAPBPL	TAP binding protein like
50335_at	2.38e-05	2.24e-06	5.06296	4.27298	0.529736	SP1	Sp1 transcription factor
46103_at	2.38e-05	2.24e-06	5.06263	4.27167	0.605985	LAMTOR3	late endosomal/lysosomal adaptor, MAPK and MTOR activator 3
44785_at	2.39e-05	2.26e-06	5.06121	4.2661	0.884447	ADGRA2	adhesion G protein-coupled receptor A2
53135_at	2.39e-05	2.26e-06	-5.06109	4.26564	-1.01084	ADD1	adducin 1
45676_at	2.4e-05	2.27e-06	-5.06012	4.26182	-1.52163	CENPM	centromere protein M
48921_at	2.42e-05	2.28e-06	-5.05846	4.2553	-1.30249
42969_at	2.46e-05	2.32e-06	5.05393	4.23754	1.37712	IL20RA	interleukin 20 receptor subunit alpha
45817_at	2.46e-05	2.32e-06	-5.05387	4.23732	-0.560607	MRPL51	mitochondrial ribosomal protein L51
56589_i_at	2.46e-05	2.33e-06	-5.0537	4.23665	-1.10285
48295_at	2.47e-05	2.34e-06	-5.05238	4.23145	-1.33582
49837_at	2.51e-05	2.38e-06	-5.04774	4.21326	-0.571343	LINC01004	long intergenic non-protein coding RNA 1004
45612_at	2.54e-05	2.41e-06	-5.04483	4.20185	-1.01945	UNK	unkempt family zinc finger
55002_at	2.55e-05	2.42e-06	5.04401	4.19867	1.34953	SSU72	SSU72 homolog, RNA polymerase II CTD phosphatase
56938_at	2.57e-05	2.44e-06	5.0419	4.1904	0.641565	SLIT2	slit guidance ligand 2
46094_at	2.63e-05	2.51e-06	5.03531	4.16461	0.824348	ELP5	elongator acetyltransferase complex subunit 5
45556_at	2.66e-05	2.54e-06	-5.03234	4.15296	-0.528137	ARID1B	AT-rich interaction domain 1B
50271_at	2.67e-05	2.54e-06	-5.0318	4.15084	-1.54816	RACGAP1	Rac GTPase activating protein 1
59002_at	2.71e-05	2.58e-06	5.02807	4.13626	1.45363	ASB2	ankyrin repeat and SOCS box containing 2
46902_at	2.73e-05	2.6e-06	-5.02589	4.12774	-1.30028
43578_at	2.78e-05	2.65e-06	5.02134	4.10994	1.10143	ZNF747	zinc finger protein 747
59116_at	2.78e-05	2.66e-06	-5.02077	4.10771	-1.23649	GSDMB	gasdermin B
44599_at	2.79e-05	2.67e-06	5.0195	4.10276	0.848726	C1orf116	chromosome 1 open reading frame 116
43930_at	2.81e-05	2.69e-06	5.01747	4.09484	1.82617	LSAMP	limbic system-associated membrane protein
44155_at	2.83e-05	2.72e-06	-5.01546	4.08699	-1.51891
59737_at	2.84e-05	2.72e-06	5.01493	4.08493	1.29304	TRMT6	tRNA methyltransferase 6
53664_at	2.92e-05	2.8e-06	5.00773	4.05681	0.831514	EPB41L5	erythrocyte membrane protein band 4.1 like 5
52387_r_at	2.96e-05	2.84e-06	-5.00428	4.04333	-0.479307	ARPC1A	actin related protein 2/3 complex subunit 1A
52846_at	2.98e-05	2.87e-06	-5.00172	4.03336	-0.82277	N4BP2L2	NEDD4 binding protein 2 like 2
45184_at	2.98e-05	2.87e-06	5.00156	4.03275	0.89607	ZMYM2	zinc finger MYM-type containing 2
44650_at	2.99e-05	2.88e-06	-5.00095	4.03036	-1.05294	CREBRF	CREB3 regulatory factor
42603_at	2.99e-05	2.88e-06	-5.0006	4.02901	-1.26082
50358_at	3e-05	2.89e-06	5.00006	4.02688	0.470458	JAGN1	jagunal homolog 1
53964_at	3e-05	2.89e-06	-4.99978	4.02579	-1.08329	PDK1	pyruvate dehydrogenase kinase 1
55334_at	3.06e-05	2.96e-06	-4.99452	4.00529	-1.2927
55337_at	3.07e-05	2.97e-06	-4.99351	4.00138	-1.25664
48414_at	3.13e-05	3.03e-06	-4.98856	3.98209	-1.04501	BAG4	BCL2 associated athanogene 4
47620_at	3.18e-05	3.08e-06	4.98415	3.96493	1.68587	XAB2	XPA binding protein 2
46641_at	3.19e-05	3.09e-06	4.98328	3.96153	0.685392	RPS6KL1	ribosomal protein S6 kinase like 1
46993_g_at	3.22e-05	3.12e-06	4.98094	3.95242	0.938038	SLC25A29	solute carrier family 25 member 29
54918_at	3.24e-05	3.14e-06	4.97917	3.94554	1.42457	TRO	trophinin
48011_at	3.24e-05	3.15e-06	4.97898	3.94479	0.85328	ACSF2	acyl-CoA synthetase family member 2
45652_at	3.25e-05	3.16e-06	4.97762	3.93951	1.6515	TNFRSF19	TNF receptor superfamily member 19
43956_at	3.25e-05	3.16e-06	4.97759	3.9394	0.889676	REV1	REV1, DNA directed polymerase
55202_at	3.27e-05	3.18e-06	-4.97619	3.93393	-0.596657
45921_at	3.27e-05	3.19e-06	4.97546	3.9311	1.14602
58253_at	3.27e-05	3.19e-06	-4.97536	3.93073	-1.55761	TAOK1	TAO kinase 1
45399_at	3.28e-05	3.2e-06	4.97472	3.92823	1.5468	CRISPLD1	cysteine rich secretory protein LCCL domain containing 1
46006_at	3.28e-05	3.21e-06	-4.97421	3.92627	-1.42464
52003_at	3.29e-05	3.22e-06	4.97324	3.92249	1.30116	PEBP4	phosphatidylethanolamine binding protein 4
46881_at	3.33e-05	3.26e-06	-4.97023	3.91079	-1.05191	NCR3LG1	natural killer cell cytotoxicity receptor 3 ligand 1
49349_at	3.39e-05	3.32e-06	4.96562	3.89287	1.16068	C10orf54	chromosome 10 open reading frame 54
55290_at	3.4e-05	3.34e-06	-4.96434	3.88792	-1.02088
44341_at	3.4e-05	3.34e-06	-4.96414	3.88713	-1.16492
48748_at	3.42e-05	3.36e-06	4.9628	3.88192	0.486821	EGLN2	egl-9 family hypoxia inducible factor 2
45263_at	3.45e-05	3.39e-06	4.9604	3.87262	0.475366	SLC35B2	solute carrier family 35 member B2
48024_at	3.48e-05	3.42e-06	4.95813	3.86379	1.16999	SFT2D3	SFT2 domain containing 3
57545_at	3.5e-05	3.45e-06	-4.95643	3.85721	-0.529577	ANKRD52	ankyrin repeat domain 52
48255_f_at	3.5e-05	3.45e-06	-4.95589	3.85511	-0.776963	MED13	mediator complex subunit 13
46622_at	3.53e-05	3.48e-06	4.95403	3.84789	0.910354	GNG7	G protein subunit gamma 7
44717_at	3.54e-05	3.49e-06	4.95299	3.84387	0.550913	TEX2	testis expressed 2
49883_at	3.55e-05	3.51e-06	-4.95198	3.83996	-1.3599
42618_at	3.56e-05	3.52e-06	4.95143	3.8378	1.49896	TLR10	toll like receptor 10
55567_at	3.59e-05	3.56e-06	-4.94847	3.82634	-1.31017	ADAM12	ADAM metallopeptidase domain 12
56529_at	3.59e-05	3.56e-06	-4.94836	3.82592	-0.745567	SRPRB	SRP receptor beta subunit
55533_at	3.64e-05	3.61e-06	4.94509	3.81324	1.6335	KIAA1210	KIAA1210
47940_at	3.67e-05	3.64e-06	4.94306	3.80537	1.01873	USP9Y	ubiquitin specific peptidase 9, Y-linked
53977_at	3.67e-05	3.64e-06	4.94241	3.80286	1.33659	ACBD6	acyl-CoA binding domain containing 6
47416_at	3.67e-05	3.65e-06	-4.94218	3.80196	-0.964058	CAPN10	calpain 10
52901_at	3.7e-05	3.68e-06	4.93987	3.79302	0.596695	FAM35A	family with sequence similarity 35 member A
49199_at	3.71e-05	3.69e-06	-4.93925	3.79062	-1.37594	TRMT10C	tRNA methyltransferase 10C, mitochondrial RNase P subunit
52098_at	3.73e-05	3.72e-06	4.93764	3.7844	1.01019	WWC3	WWC family member 3
50974_at	3.75e-05	3.74e-06	4.93605	3.77823	0.855798	GLI2	GLI family zinc finger 2
52313_at	3.78e-05	3.77e-06	4.93419	3.77101	0.473317	HADHA	hydroxyacyl-CoA dehydrogenase/3-ketoacyl-CoA thiolase/enoyl-CoA hydratase (trifunctional protein), alpha subunit
45278_at	3.81e-05	3.8e-06	-4.93184	3.76195	-0.698461	MRPL11	mitochondrial ribosomal protein L11
52616_at	3.85e-05	3.84e-06	4.92931	3.75217	0.735657	SPTBN1	spectrin beta, non-erythrocytic 1
57809_at	3.85e-05	3.85e-06	4.92873	3.74991	0.489343	PARL	presenilin associated rhomboid like
44606_at	3.89e-05	3.89e-06	-4.92634	3.74066	-0.926378	AIF1L	allograft inflammatory factor 1 like
53655_at	3.92e-05	3.93e-06	4.92387	3.73113	0.876145	RSF1	remodeling and spacing factor 1
43492_at	3.92e-05	3.93e-06	-4.92354	3.72986	-1.09413	DOT1L	DOT1 like histone lysine methyltransferase
59456_f_at	3.94e-05	3.95e-06	-4.92252	3.72588	-1.09276	GPATCH2	G-patch domain containing 2
46520_at	3.95e-05	3.96e-06	4.92148	3.72189	1.53997	ROBO2	roundabout guidance receptor 2
54035_at	3.96e-05	3.98e-06	4.92039	3.71766	1.03018	BCAS3	BCAS3, microtubule associated cell migration factor
57145_at	3.98e-05	4e-06	4.91921	3.71311	1.25639	AP3M1	adaptor related protein complex 3 mu 1 subunit
50766_at	4.02e-05	4.04e-06	-4.9165	3.70265	-1.71111
44840_s_at	4.02e-05	4.04e-06	4.91648	3.70256	0.813177	RALGAPA2	Ral GTPase activating protein catalytic alpha subunit 2
49967_at	4.02e-05	4.05e-06	4.91601	3.70077	0.767566
46578_at	4.05e-05	4.09e-06	4.91379	3.69219	0.953602	SMIM4	small integral membrane protein 4
46539_at	4.19e-05	4.23e-06	-4.90543	3.6599	-0.521068	SLTM	SAFB like transcription modulator
48611_i_at	4.23e-05	4.27e-06	-4.90275	3.64957	-1.13856
51562_at	4.24e-05	4.29e-06	4.90178	3.64585	1.61035
55631_at	4.24e-05	4.29e-06	4.90147	3.64463	0.392644	HEATR5B	HEAT repeat containing 5B
45623_at	4.25e-05	4.31e-06	4.90068	3.6416	0.612038	MKKS	McKusick-Kaufman syndrome
45953_at	4.27e-05	4.32e-06	-4.89978	3.63813	-1.45
56518_at	4.3e-05	4.36e-06	4.89767	3.62998	0.935921	ACADSB	acyl-CoA dehydrogenase, short/branched chain
53033_at	4.38e-05	4.45e-06	-4.89281	3.61129	-0.439972	TUG1	taurine up-regulated 1 (non-protein coding)
50849_at	4.39e-05	4.46e-06	4.89212	3.60863	1.34579	AGR2	anterior gradient 2, protein disulphide isomerase family member
43650_at	4.48e-05	4.55e-06	-4.88684	3.58827	-1.01638	DNAJC3	DnaJ heat shock protein family (Hsp40) member C3
45986_at	4.51e-05	4.59e-06	-4.88471	3.58011	-1.65682
42932_at	4.56e-05	4.64e-06	-4.882	3.56966	-1.24225
56810_at	4.57e-05	4.66e-06	4.88096	3.56565	1.30245	ZBTB20	zinc finger and BTB domain containing 20
47589_at	4.58e-05	4.67e-06	-4.88066	3.56452	-1.33609	FGB	fibrinogen beta chain
56553_f_at	4.65e-05	4.75e-06	4.87631	3.54778	0.462947	AGAP5///AGAP7P///AGAP9///AGAP6///AGAP11///AGAP4	ArfGAP with GTPase domain, ankyrin repeat and PH domain 5///ArfGAP with GTPase domain, ankyrin repeat and PH domain 7, pseudogene///ArfGAP with GTPase domain, ankyrin repeat and PH domain 9///ArfGAP with GTPase domain, ankyrin repeat and PH domain 6///ArfGAP with GTPase domain, ankyrin repeat and PH domain 11///ArfGAP with GTPase domain, ankyrin repeat and PH domain 4
58795_at	4.66e-05	4.76e-06	-4.87552	3.54473	-0.632401	PRR34-AS1	PRR34 antisense RNA 1
48045_at	4.72e-05	4.83e-06	-4.87221	3.53201	-1.46277	HJURP	Holliday junction recognition protein
53784_at	4.75e-05	4.86e-06	-4.87061	3.52588	-0.821454	WDR90	WD repeat domain 90
56342_at	4.75e-05	4.86e-06	-4.87049	3.52541	-1.11124	NARF	nuclear prelamin A recognition factor
50242_at	4.78e-05	4.89e-06	4.86883	3.51906	0.757001	TANC1	tetratricopeptide repeat, ankyrin repeat and coiled-coil containing 1
53711_at	4.8e-05	4.92e-06	-4.86747	3.51381	-0.572086	NOP58	NOP58 ribonucleoprotein
46522_at	4.8e-05	4.92e-06	-4.8674	3.51355	-1.46078
46322_at	4.82e-05	4.95e-06	4.86592	3.50786	0.646222	PRKACB	protein kinase cAMP-activated catalytic subunit beta
42981_at	4.83e-05	4.96e-06	4.86536	3.5057	0.792382	NHSL2	NHS like 2
53751_at	4.83e-05	4.96e-06	4.86519	3.50505	1.717	AFF3	AF4/FMR2 family member 3
47649_at	4.84e-05	4.98e-06	-4.86413	3.50098	-0.778917	SNX25	sorting nexin 25
59664_at	4.85e-05	5e-06	4.86339	3.49817	1.04981	CYP39A1	cytochrome P450 family 39 subfamily A member 1
56959_at	4.93e-05	5.09e-06	-4.8591	3.48168	-1.14163	ZBTB38	zinc finger and BTB domain containing 38
48350_at	4.94e-05	5.1e-06	-4.85858	3.47971	-1.54704	FBXW8	F-box and WD repeat domain containing 8
43782_at	4.96e-05	5.12e-06	-4.85734	3.47493	-1.29005	POP1	POP1 homolog, ribonuclease P/MRP subunit
58912_at	4.96e-05	5.13e-06	-4.85711	3.47405	-0.437034	DIRAS1	DIRAS family GTPase 1
59464_at	4.98e-05	5.15e-06	-4.85594	3.46956	-0.746819	DCAF16	DDB1 and CUL4 associated factor 16
59226_at	5e-05	5.17e-06	4.85477	3.46507	1.26735	SPECC1	sperm antigen with calponin homology and coiled-coil domains 1
51951_at	5.02e-05	5.2e-06	-4.85343	3.45995	-0.42448	IQSEC2	IQ motif and Sec7 domain 2
52264_at	5.04e-05	5.22e-06	4.85245	3.45619	0.805404	LOC103611081	uncharacterized LOC103611081
44146_at	5.05e-05	5.23e-06	-4.85183	3.45382	-0.388517	GMEB2	glucocorticoid modulatory element binding protein 2
47292_at	5.08e-05	5.27e-06	-4.85015	3.44739	-1.26125	TMEM55A	transmembrane protein 55A
44214_at	5.09e-05	5.29e-06	-4.84919	3.44368	-1.51594	GPR158	G protein-coupled receptor 158
53975_at	5.11e-05	5.31e-06	-4.8481	3.4395	-0.608916	NAV1	neuron navigator 1
43493_at	5.11e-05	5.32e-06	4.84783	3.43847	0.424431	GLG1	golgi glycoprotein 1
57128_at	5.18e-05	5.39e-06	4.84444	3.42551	0.838265	RGS5	regulator of G-protein signaling 5
46731_g_at	5.18e-05	5.4e-06	4.84415	3.42439	0.866791	MTPAP	mitochondrial poly(A) polymerase
43824_at	5.21e-05	5.43e-06	4.8426	3.41847	0.623309	MRPL43	mitochondrial ribosomal protein L43
45271_at	5.24e-05	5.46e-06	4.84105	3.41253	0.464603	PAFAH1B2	platelet activating factor acetylhydrolase 1b catalytic subunit 2
48424_at	5.27e-05	5.5e-06	-4.8392	3.40544	-0.866192
53534_at	5.28e-05	5.52e-06	-4.83869	3.4035	-1.08417	TTLL5	tubulin tyrosine ligase like 5
47922_at	5.32e-05	5.57e-06	-4.83625	3.39416	-0.998526	RAB35	RAB35, member RAS oncogene family
47603_at	5.39e-05	5.64e-06	-4.83298	3.38162	-1.14176	GLTSCR1	glioma tumor suppressor candidate region gene 1
50584_at	5.45e-05	5.71e-06	-4.83	3.37022	-0.709296
58773_at	5.46e-05	5.73e-06	4.82916	3.36703	1.38441
57022_at	5.49e-05	5.76e-06	4.82774	3.3616	1.09025	PDGFD	platelet derived growth factor D
45091_at	5.5e-05	5.77e-06	-4.82734	3.36009	-0.703042	SLC25A26	solute carrier family 25 member 26
52111_at	5.51e-05	5.79e-06	4.82637	3.35637	1.18025	ENY2	ENY2, transcription and export complex 2 subunit
49405_r_at	5.55e-05	5.84e-06	-4.82429	3.34841	-1.06096
45322_at	5.59e-05	5.88e-06	4.82251	3.34162	1.23466	GOPC	golgi associated PDZ and coiled-coil motif containing
45471_s_at	5.64e-05	5.94e-06	-4.82019	3.33275	-0.712865	CARHSP1	calcium regulated heat stable protein 1
46405_at	5.68e-05	5.99e-06	-4.81782	3.32371	-1.16868
45741_at	5.69e-05	6.01e-06	4.81723	3.32145	0.545154	DAB2IP	DAB2 interacting protein
53392_at	5.72e-05	6.04e-06	-4.81587	3.31626	-1.12552
43083_at	5.76e-05	6.08e-06	4.81398	3.30904	1.24331	ATP6V0A2	ATPase H+ transporting V0 subunit a2
53682_at	5.76e-05	6.08e-06	-4.81394	3.3089	-0.746215	C19orf25	chromosome 19 open reading frame 25
58036_at	5.77e-05	6.1e-06	-4.81313	3.30582	-1.44675
44841_at	5.85e-05	6.2e-06	4.80927	3.29109	0.606664	SMAD3	SMAD family member 3
51114_at	5.86e-05	6.21e-06	-4.80869	3.28887	-1.22494	TNFAIP8L1	TNF alpha induced protein 8 like 1
45917_r_at	5.87e-05	6.22e-06	-4.80834	3.28752	-1.12521
58405_at	5.99e-05	6.36e-06	4.80264	3.26581	0.708452	SMURF2	SMAD specific E3 ubiquitin protein ligase 2
49423_at	5.99e-05	6.37e-06	4.80255	3.26545	1.04968	LHPP	phospholysine phosphohistidine inorganic pyrophosphate phosphatase
56011_at	6.04e-05	6.41e-06	-4.80062	3.2581	-1.48451
50223_at	6.04e-05	6.42e-06	4.8003	3.25692	0.758094	RGMA	repulsive guidance molecule family member a
43745_f_at	6.04e-05	6.42e-06	4.8002	3.25651	1.58556	LOC645513	septin 7 pseudogene
42962_at	6.21e-05	6.62e-06	4.7925	3.22718	1.45796	RERG	RAS like estrogen regulated growth inhibitor
54343_at	6.21e-05	6.62e-06	4.79245	3.22701	1.52677
57760_at	6.21e-05	6.63e-06	-4.79239	3.22677	-1.46331	TMEM70	transmembrane protein 70
45318_at	6.22e-05	6.64e-06	4.7918	3.22453	0.472548	CNOT7	CCR4-NOT transcription complex subunit 7
47221_at	6.35e-05	6.78e-06	-4.78665	3.20493	-0.899939
44144_at	6.37e-05	6.81e-06	4.78528	3.19973	1.05854	SYS1	Sys1 golgi trafficking protein
51195_at	6.38e-05	6.82e-06	4.78505	3.19887	0.589293	SYNCRIP	synaptotagmin binding cytoplasmic RNA interacting protein
52940_at	6.39e-05	6.84e-06	4.78437	3.19629	0.439847	SIGIRR	single Ig and TIR domain containing
44098_at	6.4e-05	6.86e-06	-4.78356	3.1932	-0.658457	ARL14EP	ADP ribosylation factor like GTPase 14 effector protein
53750_at	6.4e-05	6.86e-06	4.78346	3.19282	0.926171	DERL2	derlin 2
44682_at	6.42e-05	6.89e-06	-4.78243	3.18891	-0.746763	ZNF395	zinc finger protein 395
55869_at	6.42e-05	6.9e-06	-4.78228	3.18834	-0.836761
51087_at	6.42e-05	6.9e-06	-4.78218	3.18795	-1.32985	EWSR1	EWS RNA binding protein 1
51091_at	6.44e-05	6.92e-06	4.78135	3.18479	1.24214	FAM109B	family with sequence similarity 109 member B
44220_r_at	6.47e-05	6.97e-06	-4.7797	3.17852	-1.28586
58424_at	6.48e-05	6.98e-06	4.77925	3.17682	0.773145	TXLNGY	taxilin gamma pseudogene, Y-linked
56322_at	6.56e-05	7.07e-06	4.77598	3.16439	0.617689	HDHD2	haloacid dehalogenase like hydrolase domain containing 2
42587_at	6.64e-05	7.16e-06	4.77264	3.15168	1.90072	CHRM3	cholinergic receptor muscarinic 3
54952_at	6.64e-05	7.17e-06	-4.7724	3.15077	-0.387549	FBRS	fibrosin
45708_i_at	6.65e-05	7.19e-06	-4.77188	3.14881	-1.09335	PEX26	peroxisomal biogenesis factor 26
51690_at	6.68e-05	7.22e-06	-4.77048	3.14349	-0.694124	TAOK1	TAO kinase 1
42730_at	6.73e-05	7.28e-06	-4.76853	3.13609	-1.22221
45704_at	6.77e-05	7.33e-06	4.76668	3.12907	0.748651	ZFX	zinc finger protein, X-linked
46166_at	6.83e-05	7.4e-06	-4.76449	3.12079	-1.32819
42333_at	6.92e-05	7.5e-06	-4.76098	3.10746	-1.26122
53066_at	6.96e-05	7.55e-06	4.75925	3.10091	0.486224	ARSD	arylsulfatase D
45470_g_at	6.97e-05	7.57e-06	-4.75876	3.09904	-0.98183	PPFIA1	PTPRF interacting protein alpha 1
57747_r_at	6.99e-05	7.6e-06	-4.75775	3.09524	-0.506791	ATG4D	autophagy related 4D cysteine peptidase
51822_at	7e-05	7.61e-06	4.75736	3.09375	1.07437	LINC00886	long intergenic non-protein coding RNA 886
46873_at	7.11e-05	7.74e-06	4.75312	3.07768	1.14704	PABPC4L	poly(A) binding protein cytoplasmic 4 like
48088_at	7.14e-05	7.77e-06	4.75187	3.07293	0.406654	SAT2	spermidine/spermine N1-acetyltransferase family member 2
54890_at	7.14e-05	7.79e-06	4.75151	3.07157	0.41903	TMEM101	transmembrane protein 101
45721_at	7.15e-05	7.79e-06	4.75125	3.07059	0.541238	ECE1	endothelin converting enzyme 1
55691_at	7.42e-05	8.1e-06	4.74137	3.03321	0.811358	USP40	ubiquitin specific peptidase 40
43459_at	7.46e-05	8.15e-06	4.73979	3.02723	1.08877	PHACTR2	phosphatase and actin regulator 2
46350_at	7.5e-05	8.19e-06	-4.73852	3.02243	-1.13173
54369_at	7.6e-05	8.31e-06	-4.73478	3.0083	-1.05038
43628_at	7.6e-05	8.32e-06	-4.73455	3.00743	-1.02487
56958_r_at	7.67e-05	8.41e-06	-4.73199	2.99775	-0.772479	MICALL2	MICAL like 2
46846_at	7.73e-05	8.47e-06	-4.72998	2.99016	-0.980927
42066_r_at	7.76e-05	8.52e-06	4.72864	2.9851	1.06176	CEBPZ	CCAAT/enhancer binding protein zeta
44703_at	7.8e-05	8.57e-06	-4.72714	2.97943	-1.26867	PLEKHA8	pleckstrin homology domain containing A8
45451_at	7.8e-05	8.57e-06	4.72706	2.97913	1.05353	HNRNPU	heterogeneous nuclear ribonucleoprotein U
59138_at	7.94e-05	8.74e-06	-4.72213	2.96053	-1.14331
57934_s_at	7.94e-05	8.74e-06	-4.72208	2.96033	-0.914227	FOXO3	forkhead box O3
58796_at	7.96e-05	8.76e-06	-4.72149	2.95813	-0.823136	GSPT1	G1 to S phase transition 1
44297_at	7.99e-05	8.8e-06	-4.72027	2.95351	-1.0908
48445_at	7.99e-05	8.81e-06	-4.72	2.9525	-1.08062	CUX1	cut like homeobox 1
45605_at	8.1e-05	8.94e-06	-4.71632	2.9386	-1.13533	ELOVL6	ELOVL fatty acid elongase 6
50251_at	8.15e-05	9e-06	4.71473	2.93264	0.984912	FAM213B	family with sequence similarity 213 member B
45274_at	8.21e-05	9.07e-06	-4.71263	2.9247	-0.548131	BET1L	Bet1 golgi vesicular membrane trafficking protein like
47356_at	8.27e-05	9.14e-06	-4.71064	2.91722	-0.908956
48507_at	8.27e-05	9.15e-06	4.71041	2.91636	1.22246	CRTAP	cartilage associated protein
59060_at	8.29e-05	9.18e-06	4.70954	2.91306	0.940074	RFX7	regulatory factor X7
57178_at	8.36e-05	9.27e-06	4.70711	2.90393	0.750549	MRPL14	mitochondrial ribosomal protein L14
46903_at	8.38e-05	9.29e-06	-4.7064	2.90124	-0.740539	UBE2W	ubiquitin conjugating enzyme E2 W (putative)
43160_at	8.45e-05	9.38e-06	-4.70399	2.89218	-1.15903
57757_r_at	8.47e-05	9.4e-06	-4.70346	2.89019	-0.394754	FAM98C	family with sequence similarity 98 member C
49353_at	8.47e-05	9.41e-06	4.70317	2.88909	1.01697	ZSCAN21	zinc finger and SCAN domain containing 21
53660_at	8.47e-05	9.42e-06	4.703	2.88845	0.892964	C14orf169	chromosome 14 open reading frame 169
49273_g_at	8.58e-05	9.55e-06	4.69947	2.87515	1.48685	BMP7	bone morphogenetic protein 7
48518_at	8.58e-05	9.55e-06	4.69936	2.87475	0.535978	MRI1	methylthioribose-1-phosphate isomerase 1
53184_at	8.58e-05	9.56e-06	4.69909	2.87374	0.389746	DCAF1	DDB1 and CUL4 associated factor 1
56885_at	8.61e-05	9.6e-06	-4.69804	2.86977	-0.699369	TRIO	trio Rho guanine nucleotide exchange factor
42473_at	8.74e-05	9.76e-06	4.69398	2.85449	1.04875
46242_at	8.87e-05	9.91e-06	4.6901	2.83991	0.580895	C14orf159	chromosome 14 open reading frame 159
44780_s_at	8.87e-05	9.92e-06	4.68982	2.83887	1.13493	COL9A1	collagen type IX alpha 1 chain
50230_at	8.91e-05	9.96e-06	-4.68868	2.83458	-1.41054	HK2	hexokinase 2
58319_at	8.92e-05	9.99e-06	-4.68799	2.83198	-1.2608
46133_at	8.94e-05	1e-05	-4.68725	2.8292	-0.52349	MAP3K13	mitogen-activated protein kinase kinase kinase 13
43139_at	9.01e-05	1.01e-05	-4.68529	2.82185	-0.619917	ZNF451	zinc finger protein 451
55830_at	9.03e-05	1.01e-05	-4.68433	2.81825	-0.676573	RNF213	ring finger protein 213
48273_at	9.08e-05	1.02e-05	4.68285	2.81271	1.54592	NANOG	Nanog homeobox
47144_at	9.11e-05	1.02e-05	4.6818	2.80873	0.501313
45396_at	9.14e-05	1.03e-05	-4.68083	2.80511	-0.564024	USO1	USO1 vesicle transport factor
43637_at	9.19e-05	1.03e-05	-4.67905	2.79844	-1.26518
44130_at	9.19e-05	1.03e-05	4.67901	2.79827	1.20804	ZC4H2	zinc finger C4H2-type containing
49126_at	9.19e-05	1.03e-05	4.67889	2.79783	1.3825	PRTFDC1	phosphoribosyl transferase domain containing 1
45374_at	9.32e-05	1.05e-05	-4.67495	2.78305	-0.675865	WDR55	WD repeat domain 55
46163_at	9.45e-05	1.07e-05	4.67135	2.76956	1.83213	DAPL1	death associated protein like 1
46932_at	9.47e-05	1.07e-05	-4.67048	2.76629	-1.07637
56935_at	9.54e-05	1.08e-05	4.66861	2.75927	0.694979	C1orf56	chromosome 1 open reading frame 56
51809_at	9.54e-05	1.08e-05	-4.66839	2.75845	-1.51677
56355_at	9.6e-05	1.09e-05	4.6665	2.75136	0.486604	NUS1	NUS1 dehydrodolichyl diphosphate synthase subunit
44595_at	9.61e-05	1.09e-05	4.66612	2.74996	0.830716	SNX33	sorting nexin 33
48516_at	9.7e-05	1.1e-05	4.66352	2.74021	1.24553	TEN1	TEN1 CST complex subunit
59799_i_at	9.76e-05	1.11e-05	-4.66175	2.73357	-1.2918
49286_s_at	9.77e-05	1.11e-05	-4.66135	2.73208	-0.729628	PWWP2A	PWWP domain containing 2A
46131_at	9.77e-05	1.11e-05	4.66108	2.73106	1.0208	REPS2	RALBP1 associated Eps domain containing 2
45970_at	9.81e-05	1.11e-05	-4.65982	2.72637	-1.02938
55486_r_at	9.84e-05	1.12e-05	-4.65908	2.72358	-0.82094	TMEM68	transmembrane protein 68
46167_at	9.98e-05	1.13e-05	4.65525	2.70926	0.442037	MROH7///TTC4	maestro heat like repeat family member 7///tetratricopeptide repeat domain 4
48141_at	9.98e-05	1.14e-05	-4.65501	2.70837	-0.956122
47926_at	9.98e-05	1.14e-05	-4.6548	2.70756	-1.1968
48854_i_at	0.0001	1.14e-05	4.65332	2.70206	0.750211	C2orf72	chromosome 2 open reading frame 72
46538_at	0.000101	1.15e-05	-4.652	2.69712	-0.826804
56952_at	0.000102	1.17e-05	-4.64842	2.68372	-1.11115	RRP1	ribosomal RNA processing 1
58741_at	0.000103	1.18e-05	-4.64612	2.67514	-1.28556
43512_s_at	0.000103	1.18e-05	4.646	2.67467	0.507083	PPA2	pyrophosphatase (inorganic) 2
46569_at	0.000103	1.18e-05	-4.64538	2.67237	-0.380262	DEF8	differentially expressed in FDCP 8 homolog
50219_at	0.000105	1.2e-05	-4.64058	2.65442	-1.298	MRPS25	mitochondrial ribosomal protein S25
51529_at	0.000105	1.21e-05	-4.63941	2.65004	-0.556721
52072_at	0.000106	1.22e-05	4.63689	2.64067	1.9433	P3H2	prolyl 3-hydroxylase 2
45989_at	0.000106	1.22e-05	-4.63647	2.63907	-1.38153
45761_at	0.000108	1.23e-05	-4.6336	2.62839	-0.49751	MIB1	mindbomb E3 ubiquitin protein ligase 1
43469_g_at	0.00011	1.26e-05	-4.62817	2.60814	-0.534743	ARPC5L	actin related protein 2/3 complex subunit 5 like
57769_at	0.00011	1.26e-05	-4.62769	2.60633	-1.48188	ANKRD37	ankyrin repeat domain 37
56195_s_at	0.00011	1.26e-05	4.62741	2.60529	1.25119	PLSCR3	phospholipid scramblase 3
58754_at	0.00011	1.27e-05	4.62616	2.60065	1.01889	MRVI1	murine retrovirus integration site 1 homolog
51732_f_at	0.00011	1.27e-05	4.62615	2.6006	0.540073	IPO5P1	importin 5 pseudogene 1
56353_at	0.000111	1.28e-05	4.62521	2.59708	0.690198	TXNDC15	thioredoxin domain containing 15
47915_at	0.000111	1.29e-05	-4.62318	2.58955	-0.872414	MRTO4	MRT4 homolog, ribosome maturation factor
58120_at	0.000112	1.29e-05	-4.62193	2.58488	-0.967019
44803_at	0.000112	1.29e-05	4.62141	2.58294	0.396198	EXOC1	exocyst complex component 1
42359_s_at	0.000113	1.31e-05	4.61906	2.57419	0.648826	FAM174B	family with sequence similarity 174 member B
58350_at	0.000114	1.32e-05	-4.61712	2.56697	-0.590116	STX17	syntaxin 17
45896_at	0.000115	1.33e-05	-4.6136	2.55385	-1.06027
45767_at	0.000116	1.34e-05	4.61235	2.54921	0.36662	AP1M1	adaptor related protein complex 1 mu 1 subunit
45555_at	0.000117	1.35e-05	4.60989	2.54005	0.861241	DDX50	DEAD-box helicase 50
44987_at	0.000117	1.35e-05	-4.60981	2.53975	-0.65783	ABHD5	abhydrolase domain containing 5
55504_at	0.000117	1.35e-05	-4.6097	2.53938	-1.33073	NUF2	NUF2, NDC80 kinetochore complex component
55443_at	0.000117	1.36e-05	-4.60865	2.53545	-0.563763	TRPS1	transcriptional repressor GATA binding 1
57719_at	0.000117	1.36e-05	4.6077	2.53192	0.493855	RNF220	ring finger protein 220
45360_s_at	0.000118	1.37e-05	-4.60637	2.52697	-0.495609	DVL1	dishevelled segment polarity protein 1
58586_at	0.000118	1.37e-05	4.60608	2.52591	1.08867
58363_s_at	0.00012	1.4e-05	-4.60192	2.51045	-1.3448	BFAR	bifunctional apoptosis regulator
45296_at	0.00012	1.4e-05	4.60121	2.50779	0.502674	MOV10	Mov10 RISC complex RNA helicase
45948_r_at	0.000122	1.42e-05	-4.59795	2.49568	-0.873316
46032_at	0.000122	1.43e-05	4.59654	2.49047	1.47325	ANKRD29	ankyrin repeat domain 29
43246_at	0.000122	1.43e-05	-4.59618	2.48913	-1.28017
52749_at	0.000122	1.43e-05	4.59599	2.48842	0.808838	NFYB	nuclear transcription factor Y subunit beta
58381_at	0.000122	1.43e-05	-4.59566	2.48719	-1.03836	KDELR2	KDEL endoplasmic reticulum protein retention receptor 2
45327_at	0.000122	1.43e-05	4.59513	2.48524	0.376042	DYNC1LI2	dynein cytoplasmic 1 light intermediate chain 2
45606_at	0.000124	1.45e-05	4.59215	2.47419	0.96493	RASSF8	Ras association domain family member 8
59566_at	0.000126	1.47e-05	-4.58793	2.45853	-1.04195
54043_at	0.000126	1.48e-05	4.58705	2.45527	1.22858	UBE2QL1	ubiquitin conjugating enzyme E2 Q family like 1
47640_at	0.000126	1.48e-05	4.58636	2.45269	0.402212	WWP2	WW domain containing E3 ubiquitin protein ligase 2
49943_at	0.000127	1.49e-05	-4.58572	2.45033	-0.657649
59605_at	0.000128	1.5e-05	-4.5827	2.43914	-0.744747
48256_r_at	0.000129	1.51e-05	-4.58124	2.43374	-1.33782	MED13	mediator complex subunit 13
55590_at	0.000129	1.52e-05	4.57963	2.42774	1.26207	CELF2	CUGBP, Elav-like family member 2
43833_at	0.000131	1.54e-05	-4.5763	2.41544	-0.593097	NSUN4	NOP2/Sun RNA methyltransferase family member 4
45732_at	0.000132	1.56e-05	4.57362	2.4055	0.964676	EMC10	ER membrane protein complex subunit 10
49927_at	0.000133	1.56e-05	-4.57265	2.40191	-1.29376	DOCK8	dedicator of cytokinesis 8
45978_at	0.000134	1.58e-05	4.57015	2.39267	1.22889
52157_s_at	0.000134	1.58e-05	4.56972	2.39108	0.51831	SNX14	sorting nexin 14
56633_at	0.000134	1.58e-05	-4.56923	2.38924	-1.08058	TRMT13	tRNA methyltransferase 13 homolog
53972_at	0.000134	1.59e-05	-4.56873	2.38742	-1.1236	AKAP13	A-kinase anchoring protein 13
54083_at	0.000135	1.6e-05	4.56699	2.38097	0.525488	RBM18	RNA binding motif protein 18
57173_at	0.000135	1.6e-05	4.56596	2.37716	0.953783	SMDT1	single-pass membrane protein with aspartate rich tail 1
52399_at	0.000139	1.65e-05	-4.55929	2.3525	-0.392759	PSMD11	proteasome 26S subunit, non-ATPase 11
46537_at	0.00014	1.66e-05	4.55638	2.34177	0.645681	GRASP	general receptor for phosphoinositides 1 associated scaffold protein
42815_at	0.000141	1.67e-05	4.55565	2.33908	1.32021
55446_at	0.000141	1.67e-05	-4.55518	2.33733	-1.02832	MTDH	metadherin
47917_at	0.000141	1.68e-05	4.5544	2.33448	0.920039
48417_r_at	0.000143	1.69e-05	-4.55165	2.32432	-0.493865	NDUFC2	NADH:ubiquinone oxidoreductase subunit C2
49457_at	0.000143	1.7e-05	4.55061	2.32046	0.626097	SMARCAD1	SWI/SNF-related, matrix-associated actin-dependent regulator of chromatin, subfamily a, containing DEAD/H box 1
43345_at	0.000145	1.73e-05	-4.5467	2.30607	-0.862995	AKAP8L	A-kinase anchoring protein 8 like
47955_at	0.000145	1.73e-05	-4.54645	2.30514	-0.618774	POU2F1	POU class 2 homeobox 1
48037_at	0.000145	1.73e-05	4.54643	2.30506	0.845458	SPATA20	spermatogenesis associated 20
51261_at	0.000146	1.74e-05	4.54476	2.29892	0.718888	GLTP	glycolipid transfer protein
52384_s_at	0.000146	1.75e-05	-4.54373	2.2951	-0.921717	NGEF	neuronal guanine nucleotide exchange factor
59470_at	0.000146	1.75e-05	-4.54343	2.29399	-0.863999	UBN1	ubinuclein 1
49148_at	0.000149	1.79e-05	4.53805	2.27416	1.36329	TNFSF15	tumor necrosis factor superfamily member 15
46273_at	0.000151	1.81e-05	4.5343	2.26035	0.528584	RPL36	ribosomal protein L36
50702_at	0.000152	1.82e-05	-4.53277	2.25473	-0.927202	CBLN3	cerebellin 3 precursor
52780_r_at	0.000153	1.83e-05	4.53201	2.25195	0.894853	PLA2G12A	phospholipase A2 group XIIA
48248_at	0.000154	1.85e-05	-4.52931	2.242	-1.43969
43045_at	0.000154	1.85e-05	-4.52912	2.24132	-1.29306	STC2	stanniocalcin 2
49953_at	0.000154	1.85e-05	4.52887	2.24039	1.09371	ARID2	AT-rich interaction domain 2
55694_at	0.000154	1.85e-05	4.52849	2.239	0.514415	BRAF	B-Raf proto-oncogene, serine/threonine kinase
59543_at	0.000155	1.87e-05	-4.52648	2.23159	-0.458553
57093_at	0.000156	1.88e-05	4.52522	2.22696	0.433324	PNKD	paroxysmal nonkinesigenic dyskinesia
48102_s_at	0.000157	1.89e-05	4.52368	2.22129	0.427985	TMEM120A	transmembrane protein 120A
51816_at	0.000157	1.89e-05	4.52304	2.21894	1.19273	GPATCH2	G-patch domain containing 2
44730_at	0.000158	1.9e-05	4.52203	2.21522	1.14555	COL12A1	collagen type XII alpha 1 chain
42150_at	0.00016	1.92e-05	-4.51876	2.20321	-1.08266
53644_at	0.000161	1.94e-05	4.51674	2.19579	1.48286	SLC18A2	solute carrier family 18 member A2
49344_at	0.000161	1.95e-05	4.51545	2.19106	0.844448	SMO	smoothened, frizzled class receptor
53360_at	0.000161	1.95e-05	-4.51535	2.19071	-1.0065	HTT	huntingtin
45632_at	0.000163	1.97e-05	4.51248	2.18016	1.53532	GALNT12	polypeptide N-acetylgalactosaminyltransferase 12
54150_at	0.000163	1.97e-05	4.51177	2.17755	1.23566	MISP	mitotic spindle positioning
48052_at	0.000164	1.98e-05	4.51094	2.17449	0.727604	SAP130	Sin3A associated protein 130
51245_at	0.000165	2e-05	4.5088	2.16664	0.677303	BLOC1S2	biogenesis of lysosomal organelles complex 1 subunit 2
45338_at	0.000165	2e-05	-4.50814	2.16423	-1.4616	SEMA6A	semaphorin 6A
44137_at	0.000168	2.04e-05	4.50344	2.14699	1.35476
51578_at	0.00017	2.06e-05	-4.50035	2.13566	-0.408246
58366_at	0.000171	2.08e-05	4.49876	2.12984	0.5894
57185_at	0.000172	2.09e-05	4.49701	2.12344	0.886238	PARVA	parvin alpha
47020_at	0.000176	2.14e-05	4.49122	2.10224	0.805957	CD99P1	CD99 molecule pseudogene 1
57540_at	0.000176	2.14e-05	4.49116	2.10204	0.956618	RBKS	ribokinase
44062_at	0.000176	2.14e-05	-4.49091	2.10109	-0.826887	11-Sep	septin 11
43032_at	0.000177	2.15e-05	-4.48945	2.09576	-0.805848	TMOD3	tropomodulin 3
57649_at	0.000178	2.17e-05	-4.48717	2.08743	-0.733423	PTCD2	pentatricopeptide repeat domain 2
53717_at	0.000178	2.17e-05	4.48671	2.08574	0.771007	TSTD1	thiosulfate sulfurtransferase like domain containing 1
57152_at	0.000178	2.17e-05	4.48661	2.08539	0.443829	WASF2	WAS protein family member 2
56315_at	0.000178	2.18e-05	-4.48648	2.0849	-0.490009	ASUN	asunder, spermatogenesis regulator
43635_at	0.000179	2.19e-05	-4.4845	2.07766	-1.22671	PALLD	palladin, cytoskeletal associated protein
42923_at	0.000182	2.22e-05	-4.4811	2.06524	-0.983126
49122_at	0.000182	2.23e-05	-4.47989	2.06081	-1.31485	LRCH3	leucine rich repeats and calponin homology domain containing 3
45763_at	0.000183	2.25e-05	4.4781	2.05427	0.57189	NOB1	NIN1/PSMD8 binding protein 1 homolog
59157_at	0.000183	2.25e-05	-4.47785	2.05335	-1.34068	RBM26	RNA binding motif protein 26
58255_at	0.000184	2.25e-05	-4.47736	2.05157	-0.977128
53246_r_at	0.000186	2.28e-05	-4.47442	2.04081	-1.00543
47994_at	0.000188	2.3e-05	4.47163	2.03066	0.711622	SNRNP200	small nuclear ribonucleoprotein U5 subunit 200
47739_at	0.000188	2.31e-05	-4.47058	2.02679	-0.609323
56498_at	0.000191	2.35e-05	4.46673	2.01278	0.562865	CMPK1	cytidine/uridine monophosphate kinase 1
43224_at	0.000192	2.36e-05	-4.46471	2.0054	-0.915001
57570_at	0.000193	2.38e-05	-4.46303	1.99926	-0.4052	FBXL6	F-box and leucine rich repeat protein 6
46506_at	0.000195	2.4e-05	-4.46069	1.99075	-0.749164
44801_s_at	0.000195	2.4e-05	4.46067	1.99068	1.06893	SMYD3	SET and MYND domain containing 3
56481_at	0.000196	2.42e-05	-4.45845	1.98257	-0.865518	C7orf73	chromosome 7 open reading frame 73
46000_r_at	0.000198	2.44e-05	-4.45595	1.97348	-1.27678	ACSF3	acyl-CoA synthetase family member 3
45234_at	0.000201	2.48e-05	-4.45235	1.96035	-0.586684	FYTTD1	forty-two-three domain containing 1
46073_at	0.000202	2.49e-05	-4.45069	1.95431	-0.818934	ITGA11	integrin subunit alpha 11
52112_at	0.000203	2.51e-05	4.44838	1.94592	0.922831	AGPS	alkylglycerone phosphate synthase
58527_s_at	0.000204	2.52e-05	4.44807	1.94481	0.398707
42363_r_at	0.000205	2.53e-05	4.44646	1.93894	1.32333	SOCS3	suppressor of cytokine signaling 3
57876_at	0.000205	2.54e-05	-4.44602	1.93734	-0.593122	CCAR1	cell division cycle and apoptosis regulator 1
59025_at	0.000205	2.54e-05	4.44555	1.93562	0.713537	TMCO4	transmembrane and coiled-coil domains 4
44856_at	0.000207	2.56e-05	-4.44323	1.92721	-0.885589	METTL2A///METTL2B	methyltransferase like 2A///methyltransferase like 2B
43719_at	0.000207	2.57e-05	-4.44226	1.92369	-0.437238	ZMYND8	zinc finger MYND-type containing 8
44783_s_at	0.000213	2.65e-05	-4.43503	1.89742	-0.477084	HEY1	hes related family bHLH transcription factor with YRPW motif 1
45370_s_at	0.000213	2.65e-05	4.43482	1.89664	0.360765	NECAP2	NECAP endocytosis associated 2
52561_s_at	0.000214	2.66e-05	4.43384	1.89311	1.00687	DHRS13	dehydrogenase/reductase 13
56832_at	0.000214	2.67e-05	4.43305	1.89022	0.576327	ETV3	ETS variant 3
53488_at	0.000216	2.68e-05	-4.43121	1.88354	-0.378433	AARS2	alanyl-tRNA synthetase 2, mitochondrial
49425_at	0.000216	2.69e-05	4.43079	1.88201	0.604866	STAU2	staufen double-stranded RNA binding protein 2
49900_at	0.000218	2.72e-05	4.42793	1.87166	1.47917	COL11A1	collagen type XI alpha 1 chain
58603_r_at	0.000221	2.76e-05	-4.42395	1.8572	-1.36324	ZNF644	zinc finger protein 644
45148_at	0.000224	2.8e-05	4.42026	1.84385	0.874986	ADRB1	adrenoceptor beta 1
44798_at	0.000224	2.8e-05	4.42	1.84288	0.734063	COX14	COX14, cytochrome c oxidase assembly factor
45987_at	0.000225	2.82e-05	4.41854	1.83762	1.47593	LINC00320	long intergenic non-protein coding RNA 320
57832_s_at	0.000227	2.84e-05	4.4166	1.83057	1.15204	HOXA-AS2	HOXA cluster antisense RNA 2
57154_at	0.000228	2.85e-05	4.41523	1.82561	0.637559	RAB31	RAB31, member RAS oncogene family
46191_at	0.000229	2.86e-05	4.41409	1.8215	1.20109	CAMK4	calcium/calmodulin dependent protein kinase IV
45433_at	0.00023	2.88e-05	-4.41249	1.81568	-0.818363	WWC1	WW and C2 domain containing 1
49316_at	0.00023	2.88e-05	4.41232	1.81507	1.30202	RNF43	ring finger protein 43
58529_at	0.000236	2.96e-05	-4.40534	1.78984	-0.568559	TLE3	transducin like enhancer of split 3
45293_at	0.000237	2.98e-05	4.40397	1.78488	0.695864	KCTD10	potassium channel tetramerization domain containing 10
49225_at	0.000238	2.99e-05	4.40292	1.78108	1.05527	TMEM199	transmembrane protein 199
52823_at	0.000238	2.99e-05	-4.40268	1.78022	-1.03714	DPP7	dipeptidyl peptidase 7
56887_at	0.000238	2.99e-05	4.40239	1.77916	0.606739	ZFHX3	zinc finger homeobox 3
47474_at	0.000238	3e-05	-4.40165	1.77651	-0.974244	SYT7	synaptotagmin 7
54896_g_at	0.000238	3e-05	4.40154	1.77612	0.762254	MAGED4///MAGED4B	MAGE family member D4///MAGE family member D4B
46459_at	0.000239	3.02e-05	-4.40032	1.77169	-0.728622	PHKB	phosphorylase kinase regulatory subunit beta
54380_at	0.00024	3.03e-05	-4.39928	1.76793	-0.783142	ZNF664	zinc finger protein 664
55959_at	0.00024	3.03e-05	-4.39906	1.76714	-0.64934	LOC100130051	uncharacterized LOC100130051
47411_at	0.000241	3.05e-05	-4.39782	1.76268	-0.786446
49465_at	0.000241	3.05e-05	4.39777	1.76247	1.05796	GSK3B	glycogen synthase kinase 3 beta
55034_at	0.000241	3.05e-05	-4.39774	1.76239	-0.733516	IRF2BP2	interferon regulatory factor 2 binding protein 2
47077_at	0.000243	3.07e-05	4.39528	1.75348	0.537074
57507_at	0.000244	3.09e-05	4.39371	1.74783	0.917264	WDR35	WD repeat domain 35
54658_at	0.000244	3.1e-05	4.39332	1.74643	1.21642	PSPC1	paraspeckle component 1
44285_at	0.000244	3.1e-05	-4.3933	1.74634	-1.27775	SND1-IT1	SND1 intronic transcript 1
43052_at	0.000247	3.13e-05	4.39048	1.73618	0.643929	PAK1	p21 (RAC1) activated kinase 1
47060_at	0.000249	3.16e-05	-4.38841	1.7287	-1.08385	CDR2L	cerebellar degeneration related protein 2 like
50264_at	0.00025	3.17e-05	4.38689	1.72324	0.565166	EEF2K	eukaryotic elongation factor 2 kinase
58982_at	0.00025	3.17e-05	4.38682	1.72296	1.07938	GLB1L	galactosidase beta 1 like
49608_at	0.00025	3.18e-05	-4.38631	1.72114	-0.946031	ABI1	abl interactor 1
43472_at	0.000251	3.19e-05	-4.3853	1.7175	-0.754985	PRPF39	pre-mRNA processing factor 39
47164_at	0.000253	3.22e-05	4.3834	1.71063	0.386181	ABHD17B	abhydrolase domain containing 17B
53071_s_at	0.000253	3.23e-05	4.38249	1.70736	0.607606	OGFOD3	2-oxoglutarate and iron dependent oxygenase domain containing 3
46104_at	0.000253	3.23e-05	4.38241	1.70709	1.21566	SLC16A9	solute carrier family 16 member 9
54900_at	0.000254	3.24e-05	4.38123	1.70281	0.744696	FBXL3	F-box and leucine rich repeat protein 3
54537_at	0.000254	3.24e-05	-4.38104	1.70214	-0.847147	LSG1	large 60S subunit nuclear export GTPase 1
42583_at	0.000256	3.27e-05	-4.37892	1.69449	-0.96612	C10orf25	chromosome 10 open reading frame 25
45911_at	0.000256	3.27e-05	-4.37868	1.69362	-0.995132
50720_at	0.000257	3.29e-05	-4.37763	1.68987	-1.14964	LRRC4	leucine rich repeat containing 4
52633_at	0.000258	3.3e-05	-4.37666	1.68635	-1.27193	GDAP1	ganglioside induced differentiation associated protein 1
48467_at	0.00026	3.33e-05	4.37445	1.67842	0.883451	UBXN10	UBX domain protein 10
57210_at	0.000264	3.38e-05	4.36989	1.66201	0.587887	CHCHD10	coiled-coil-helix-coiled-coil-helix domain containing 10
53221_at	0.000266	3.4e-05	4.3683	1.65628	0.968291	MKX	mohawk homeobox
51440_at	0.000266	3.41e-05	-4.36782	1.65456	-1.48361
44686_at	0.000268	3.44e-05	-4.36536	1.64573	-0.375283	TRABD	TraB domain containing
53240_at	0.000268	3.45e-05	4.36507	1.64468	1.36047	LOC105371352	uncharacterized LOC105371352
43303_s_at	0.000271	3.49e-05	-4.36178	1.63286	-1.30772	CISD1	CDGSH iron sulfur domain 1
54698_at	0.000275	3.53e-05	4.35851	1.6211	0.38908	SMAD5	SMAD family member 5
59309_at	0.000275	3.53e-05	4.35822	1.62008	1.1602	SNX21	sorting nexin family member 21
48580_at	0.000275	3.54e-05	4.35776	1.61841	0.30665	CXXC1	CXXC finger protein 1
46155_at	0.000277	3.57e-05	-4.35597	1.61197	-0.705433	GNAS	GNAS complex locus
45993_at	0.000278	3.58e-05	-4.35475	1.60759	-0.491032
52508_at	0.000278	3.58e-05	-4.35465	1.60725	-0.621689	SP110	SP110 nuclear body protein
43931_at	0.000282	3.64e-05	-4.35062	1.59278	-0.696687	LRIF1	ligand dependent nuclear receptor interacting factor 1
48224_at	0.000283	3.65e-05	-4.34964	1.58926	-1.28266
47482_at	0.000283	3.65e-05	-4.34943	1.58854	-1.07578
58239_at	0.000283	3.66e-05	4.34919	1.58764	0.879029	ETV6	ETS variant 6
53338_at	0.000284	3.67e-05	-4.34819	1.58408	-0.383362	DIP2B	disco interacting protein 2 homolog B
52238_s_at	0.000287	3.72e-05	-4.34469	1.57152	-0.79215	TACC3	transforming acidic coiled-coil containing protein 3
44842_at	0.000289	3.74e-05	-4.34304	1.56562	-0.434314	COPS7A	COP9 signalosome subunit 7A
55673_at	0.000289	3.74e-05	4.34293	1.5652	0.596455	RAB8B	RAB8B, member RAS oncogene family
59406_at	0.000289	3.74e-05	4.34285	1.56494	0.577448	RASEF	RAS and EF-hand domain containing
44005_at	0.000293	3.8e-05	-4.33914	1.55164	-0.728293	SBNO1	strawberry notch homolog 1
54122_at	0.000293	3.8e-05	-4.33868	1.55	-0.662717	CLDN12	claudin 12
55853_at	0.000294	3.81e-05	4.33796	1.54742	1.08518	TRIM45	tripartite motif containing 45
58598_at	0.000295	3.83e-05	4.33675	1.54309	0.878034	BIVM	basic, immunoglobulin-like variable motif containing
55166_at	0.000297	3.86e-05	4.33462	1.53547	0.53478
44450_at	0.000297	3.86e-05	-4.33462	1.53547	-1.37381
51174_at	0.000298	3.89e-05	-4.33295	1.52949	-0.703505	ATXN7	ataxin 7
51201_at	0.000301	3.93e-05	-4.33005	1.51912	-0.469787	LZTFL1	leucine zipper transcription factor like 1
43964_at	0.000302	3.93e-05	4.32978	1.51815	0.723072	SH3PXD2B	SH3 and PX domains 2B
50696_at	0.000302	3.93e-05	-4.32963	1.51763	-0.718777	ZCCHC7	zinc finger CCHC-type containing 7
45402_at	0.000302	3.94e-05	4.32914	1.51586	0.651652	C11orf80///RCE1	chromosome 11 open reading frame 80///Ras converting CAAX endopeptidase 1
44897_r_at	0.000303	3.95e-05	-4.32842	1.51331	-1.74229
49106_at	0.000303	3.96e-05	-4.32777	1.51098	-0.872802	ARF1	ADP ribosylation factor 1
48343_at	0.000303	3.97e-05	-4.32726	1.50913	-0.874653
43002_at	0.000303	3.97e-05	-4.32716	1.5088	-0.369126	TMEM201	transmembrane protein 201
44029_at	0.000304	3.99e-05	-4.32611	1.50503	-0.867035	ADAP2	ArfGAP with dual PH domains 2
47661_at	0.000305	3.99e-05	4.3257	1.50356	1.27487	PDS5B	PDS5 cohesin associated factor B
44045_at	0.000305	3.99e-05	-4.32569	1.50352	-0.404812	CELF1	CUGBP, Elav-like family member 1
47798_at	0.000307	4.02e-05	4.32371	1.49647	0.741761	KRBA1	KRAB-A domain containing 1
54641_at	0.000307	4.02e-05	4.32364	1.49621	0.751395	USE1	unconventional SNARE in the ER 1
53821_at	0.000307	4.03e-05	4.32348	1.49565	0.385326	MIS12	MIS12, kinetochore complex component
45715_at	0.000307	4.04e-05	-4.32276	1.49307	-0.341971	MAPK1	mitogen-activated protein kinase 1
58301_at	0.000308	4.05e-05	4.32163	1.48903	0.986247	MINOS1	mitochondrial inner membrane organizing system 1
43591_r_at	0.00031	4.09e-05	4.31945	1.48126	1.10557	CYBRD1	cytochrome b reductase 1
44426_at	0.00031	4.09e-05	4.31939	1.48103	1.00728	ADHFE1	alcohol dehydrogenase, iron containing 1
57052_at	0.00031	4.09e-05	4.31933	1.48081	0.827255	IP6K2	inositol hexakisphosphate kinase 2
44321_at	0.000312	4.12e-05	-4.31744	1.47406	-0.870701
52331_s_at	0.000313	4.12e-05	-4.31711	1.47291	-0.86701	ENOPH1	enolase-phosphatase 1
45337_at	0.000313	4.13e-05	-4.3165	1.47071	-0.679666	UGCG	UDP-glucose ceramide glucosyltransferase
48184_at	0.000313	4.14e-05	-4.31624	1.46979	-1.20142
45120_at	0.000313	4.14e-05	4.31603	1.46906	1.45283	TUBE1	tubulin epsilon 1
57539_at	0.000313	4.14e-05	4.31601	1.46898	0.639517	ZGPAT	zinc finger CCCH-type and G-patch domain containing
45737_at	0.000313	4.14e-05	4.31589	1.46855	0.660429	TRAPPC2L	trafficking protein particle complex 2 like
52000_g_at	0.000313	4.15e-05	4.31554	1.46731	0.867819	CAPN3	calpain 3
45879_at	0.000315	4.17e-05	-4.31384	1.46123	-1.05893	FAM226B	family with sequence similarity 226 member B (non-protein coding)
42431_at	0.000316	4.19e-05	-4.31254	1.45661	-1.01272
45202_at	0.000319	4.23e-05	4.31039	1.44891	0.723867	SPTBN1	spectrin beta, non-erythrocytic 1
45068_i_at	0.000321	4.25e-05	-4.30878	1.4432	-1.28104
56634_at	0.000322	4.28e-05	-4.30726	1.43777	-1.29456	DEPDC1	DEP domain containing 1
43164_at	0.000323	4.29e-05	-4.30647	1.43496	-0.61556	LRFN3	leucine rich repeat and fibronectin type III domain containing 3
45442_at	0.000324	4.31e-05	-4.30517	1.43032	-1.16919
55173_at	0.000329	4.37e-05	-4.3014	1.41689	-0.827661	NSMCE2	NSE2/MMS21 homolog, SMC5-SMC6 complex SUMO ligase
52318_s_at	0.000333	4.43e-05	4.29779	1.40403	0.901486	THSD1P1///THSD1	thrombospondin type 1 domain containing 1 pseudogene 1///thrombospondin type 1 domain containing 1
53830_at	0.000334	4.45e-05	-4.29685	1.40071	-0.836529	ZBTB7A	zinc finger and BTB domain containing 7A
43785_i_at	0.000335	4.46e-05	4.29581	1.39701	0.701871
53237_at	0.000337	4.5e-05	-4.29366	1.38937	-0.833967
43476_at	0.000338	4.5e-05	4.29338	1.38836	1.11674	PTPMT1	protein tyrosine phosphatase, mitochondrial 1
46399_at	0.000338	4.52e-05	4.29262	1.38567	0.961531	SIRT1	sirtuin 1
51679_at	0.000339	4.53e-05	-4.29194	1.38325	-1.24474	LOC105371920	uncharacterized LOC105371920
44053_at	0.00034	4.54e-05	-4.29114	1.38038	-0.539618	LINC00674	long intergenic non-protein coding RNA 674
44654_at	0.000343	4.59e-05	4.28843	1.37078	0.704666	G6PC3	glucose-6-phosphatase catalytic subunit 3
42597_at	0.000347	4.65e-05	-4.28488	1.35814	-0.573624	RAF1	Raf-1 proto-oncogene, serine/threonine kinase
45385_g_at	0.000351	4.7e-05	4.28181	1.34727	1.07026	SNAP29	synaptosome associated protein 29
57226_at	0.000352	4.72e-05	4.28073	1.34341	0.562961	SLC22A23	solute carrier family 22 member 23
54317_at	0.000358	4.8e-05	-4.27634	1.32785	-1.03155	UBE4B	ubiquitination factor E4B
59602_at	0.000358	4.81e-05	-4.2759	1.3263	-0.767481	MDH1	malate dehydrogenase 1
51709_at	0.000359	4.82e-05	4.27501	1.32312	0.596279	MAP3K6	mitogen-activated protein kinase kinase kinase 6
45126_at	0.00036	4.83e-05	4.27446	1.32118	1.01916	ENPP5	ectonucleotide pyrophosphatase/phosphodiesterase 5 (putative)
46747_s_at	0.000365	4.91e-05	-4.27049	1.3071	-0.652697	BZW2	basic leucine zipper and W2 domains 2
44605_at	0.000366	4.92e-05	-4.2695	1.30358	-0.455712	FASTKD1	FAST kinase domains 1
45751_g_at	0.000373	5.01e-05	-4.26464	1.28639	-0.436024	RAB11B	RAB11B, member RAS oncogene family
45729_at	0.000374	5.03e-05	4.26368	1.283	0.647301	RALGAPB	Ral GTPase activating protein non-catalytic beta subunit
53540_at	0.000378	5.09e-05	-4.26028	1.27094	-1.09088	NOM1	nucleolar protein with MIF4G domain 1
45386_at	0.00038	5.12e-05	-4.25885	1.26589	-0.512413	PARD3	par-3 family cell polarity regulator
51188_at	0.00038	5.12e-05	4.25868	1.26531	0.728779	DENND4C	DENN domain containing 4C
46313_at	0.00038	5.13e-05	4.25826	1.26381	0.47477	TSKU	tsukushi, small leucine rich proteoglycan
47037_at	0.000383	5.17e-05	4.25653	1.2577	1.01485	LINC01128	long intergenic non-protein coding RNA 1128
58229_at	0.000383	5.17e-05	-4.25637	1.25712	-1.09481	CDCP1	CUB domain containing protein 1
47909_at	0.000383	5.17e-05	-4.25612	1.25625	-0.835043	ZNF106	zinc finger protein 106
46999_at	0.000386	5.22e-05	4.25361	1.24736	1.19534	BDH2	3-hydroxybutyrate dehydrogenase, type 2
43133_at	0.000386	5.22e-05	-4.25357	1.24724	-0.725445
45253_g_at	0.000386	5.23e-05	-4.2534	1.24662	-0.546951	COPZ1	coatomer protein complex subunit zeta 1
56173_at	0.000389	5.28e-05	-4.25087	1.2377	-0.86676	TRNT1	tRNA nucleotidyl transferase 1
45200_at	0.000391	5.3e-05	4.24976	1.23375	1.27824	ITGA1	integrin subunit alpha 1
58059_at	0.000392	5.31e-05	-4.24902	1.23116	-0.782004
45481_g_at	0.000392	5.32e-05	-4.24864	1.22982	-0.475532	ARPC5L	actin related protein 2/3 complex subunit 5 like
44063_at	0.000392	5.32e-05	4.24854	1.22944	0.644423	TIA1	TIA1 cytotoxic granule-associated RNA binding protein
43373_s_at	0.000393	5.34e-05	4.24746	1.22562	0.747854	GSK3B	glycogen synthase kinase 3 beta
45133_f_at	0.000394	5.35e-05	-4.24686	1.2235	-0.6785
43933_at	0.000394	5.36e-05	-4.24653	1.22236	-1.29287	PRLR	prolactin receptor
43485_s_at	0.000398	5.42e-05	4.2436	1.212	0.481387	RNF38	ring finger protein 38
43652_at	0.000401	5.46e-05	-4.24153	1.2047	-1.38709
56163_at	0.000402	5.48e-05	4.24034	1.2005	1.0854	HOOK3	hook microtubule tethering protein 3
55735_at	0.000404	5.51e-05	4.23891	1.19546	0.418662	IPO8	importin 8
45561_at	0.000408	5.56e-05	-4.23652	1.18704	-1.11496	NGEF	neuronal guanine nucleotide exchange factor
57237_at	0.000408	5.57e-05	4.23634	1.18639	0.493794	TINF2	TERF1 interacting nuclear factor 2
49419_at	0.000408	5.57e-05	-4.23599	1.18518	-0.74702	SOCS7	suppressor of cytokine signaling 7
49479_at	0.000409	5.58e-05	4.23547	1.18333	0.933366	DOLPP1	dolichyldiphosphatase 1
45893_at	0.000413	5.64e-05	-4.23265	1.17342	-1.03679
44097_at	0.000413	5.65e-05	-4.23214	1.1716	-0.401158	SPPL3	signal peptide peptidase like 3
59666_at	0.000414	5.67e-05	-4.23155	1.16953	-0.768089	CD93	CD93 molecule
58003_at	0.000414	5.67e-05	4.23145	1.16918	0.576373	USP53	ubiquitin specific peptidase 53
46275_at	0.000415	5.69e-05	-4.23063	1.1663	-0.824032	DNAJA4	DnaJ heat shock protein family (Hsp40) member A4
45687_at	0.000416	5.7e-05	4.2297	1.163	0.360899	PRR14	proline rich 14
44054_at	0.000416	5.71e-05	4.22955	1.16248	0.378387	ALG2	ALG2, alpha-1,3/1,6-mannosyltransferase
52406_s_at	0.000418	5.74e-05	-4.22783	1.15643	-0.612317	GDPD3	glycerophosphodiester phosphodiesterase domain containing 3
47267_at	0.000421	5.79e-05	-4.22572	1.14898	-0.676132
42280_at	0.000423	5.82e-05	-4.22436	1.1442	-0.862135
45198_at	0.000424	5.83e-05	-4.22376	1.1421	-0.97202	CEP70	centrosomal protein 70
44699_at	0.000427	5.88e-05	4.22153	1.13426	0.495813	CAMTA1	calmodulin binding transcription activator 1
47564_at	0.00043	5.92e-05	4.21971	1.12784	1.11942	GFRA1	GDNF family receptor alpha 1
45539_r_at	0.000431	5.94e-05	4.21895	1.12518	1.38817	PSD3	pleckstrin and Sec7 domain containing 3
58751_at	0.000431	5.94e-05	4.21881	1.12469	0.577341	MAP3K2	mitogen-activated protein kinase kinase kinase 2
44736_at	0.000433	5.98e-05	4.21693	1.11809	0.412036	WASL	Wiskott-Aldrich syndrome like
47578_at	0.000433	5.98e-05	4.21685	1.11782	0.693146	DSC2	desmocollin 2
46679_at	0.000434	5.99e-05	4.21639	1.11619	1.17059	C1orf106	chromosome 1 open reading frame 106
47957_i_at	0.000434	6e-05	4.21581	1.11416	1.09449	ANKH	ANKH inorganic pyrophosphate transport regulator
46211_at	0.000434	6.01e-05	4.21573	1.11386	0.400184	MANBAL	mannosidase beta like
58905_at	0.000436	6.03e-05	-4.21481	1.11066	-1.05983	CLN8	ceroid-lipofuscinosis, neuronal 8
48182_f_at	0.000437	6.05e-05	-4.21358	1.10632	-0.824535
45744_at	0.00044	6.1e-05	-4.21174	1.09986	-0.705853	EXOC5	exocyst complex component 5
43924_at	0.00044	6.1e-05	4.21144	1.09881	1.26111	SNCAIP	synuclein alpha interacting protein
57918_at	0.000443	6.15e-05	-4.20942	1.09172	-1.32825	MTHFD1L	methylenetetrahydrofolate dehydrogenase (NADP+ dependent) 1-like
50172_at	0.000444	6.17e-05	-4.20854	1.08861	-0.461574	OTULIN	OTU deubiquitinase with linear linkage specificity
47216_at	0.000446	6.2e-05	-4.20727	1.08417	-0.743635
48234_r_at	0.000454	6.31e-05	-4.20235	1.06692	-1.35431
54704_at	0.000459	6.39e-05	-4.19912	1.05557	-0.568707	LUC7L	LUC7 like
46358_at	0.000459	6.39e-05	-4.19888	1.05473	-0.965046
49908_at	0.000461	6.41e-05	-4.19808	1.05195	-0.905064
43589_at	0.000466	6.5e-05	-4.19446	1.03926	-0.629463	PAXIP1-AS1	PAXIP1 antisense RNA 1 (head to head)
55444_at	0.000468	6.52e-05	4.19347	1.03581	0.626202	UNC5C	unc-5 netrin receptor C
46751_at	0.000473	6.59e-05	-4.19043	1.02514	-0.40485	UBQLN4	ubiquilin 4
43043_at	0.000475	6.63e-05	-4.18887	1.01969	-1.1903
45563_f_at	0.000481	6.71e-05	-4.18557	1.00815	-0.481311	ERMP1	endoplasmic reticulum metallopeptidase 1
56456_at	0.000482	6.73e-05	4.18469	1.00506	0.61619	TP53INP2	tumor protein p53 inducible nuclear protein 2
56143_at	0.000484	6.77e-05	-4.1832	0.999849	-0.546913	DISP1	dispatched RND transporter family member 1
44907_at	0.000489	6.83e-05	4.18064	0.990924	0.833686	SLC8A1	solute carrier family 8 member A1
55296_at	0.000493	6.9e-05	-4.17793	0.981462	-1.19899
44708_at	0.000498	6.97e-05	4.17508	0.97148	0.696381	NIT2	nitrilase family member 2
55636_at	0.0005	7e-05	-4.1741	0.968057	-0.903361	APLNR	apelin receptor
45340_at	0.000502	7.03e-05	4.17277	0.963435	0.781146	ANO6	anoctamin 6
52692_at	0.000507	7.11e-05	-4.16967	0.952627	-0.877552	FAM57B	family with sequence similarity 57 member B
48930_r_at	0.000511	7.16e-05	-4.16781	0.946126	-1.22108
53890_at	0.000511	7.17e-05	4.1675	0.945042	0.540919	TSHZ1	teashirt zinc finger homeobox 1
55562_at	0.000512	7.19e-05	4.16671	0.942284	0.957385	PTPN21	protein tyrosine phosphatase, non-receptor type 21
45207_at	0.00052	7.31e-05	-4.16235	0.927094	-1.36042	SLC16A6	solute carrier family 16 member 6
57668_s_at	0.000522	7.34e-05	4.16115	0.922932	1.07138	PDIA3	protein disulfide isomerase family A member 3
58916_at	0.000522	7.34e-05	4.16115	0.92292	0.811876	KCTD14	potassium channel tetramerization domain containing 14
59231_at	0.000522	7.35e-05	-4.16073	0.92144	-0.935419
50892_at	0.000522	7.35e-05	-4.16062	0.921074	-0.833847	ROCK1	Rho associated coiled-coil containing protein kinase 1
52530_at	0.000525	7.4e-05	4.15895	0.915267	1.01114	SNRPN	small nuclear ribonucleoprotein polypeptide N
51937_at	0.000526	7.42e-05	-4.15813	0.912388	-1.30208	TIGD5	tigger transposable element derived 5
46998_at	0.000528	7.45e-05	-4.15692	0.908186	-0.914744	RNF217	ring finger protein 217
55565_at	0.00053	7.48e-05	4.15587	0.904539	0.480646	HAUS4	HAUS augmin like complex subunit 4
47489_at	0.000531	7.5e-05	-4.15508	0.901796	-1.55259	SESN3	sestrin 3
53160_at	0.000532	7.52e-05	4.15434	0.899204	1.1455	ITGB6	integrin subunit beta 6
44066_s_at	0.000537	7.59e-05	4.15196	0.890923	0.804216	KLF6	Kruppel like factor 6
46680_at	0.000542	7.66e-05	-4.14939	0.882006	-0.49617	ARID1B	AT-rich interaction domain 1B
46559_at	0.000542	7.67e-05	4.14893	0.880382	1.17317	PIAS1	protein inhibitor of activated STAT 1
42998_at	0.000545	7.72e-05	4.14719	0.874332	0.333417	TCHP	trichoplein keratin filament binding
45803_at	0.000547	7.75e-05	-4.14618	0.870825	-1.31823	UBE2T	ubiquitin conjugating enzyme E2 T
58442_at	0.00055	7.8e-05	-4.14435	0.864474	-1.34831	ACER3	alkaline ceramidase 3
55278_at	0.00055	7.8e-05	4.14431	0.864331	1.15288	GPR87	G protein-coupled receptor 87
44362_r_at	0.00055	7.81e-05	4.14408	0.863527	1.46256	MTPAP	mitochondrial poly(A) polymerase
45755_at	0.000553	7.86e-05	4.14242	0.857775	0.479814	PRDX5	peroxiredoxin 5
47690_at	0.000561	7.97e-05	4.13851	0.844206	0.869428
56344_at	0.000562	7.99e-05	4.13773	0.841477	0.438549	VPS35	VPS35 retromer complex component
46989_r_at	0.000562	8e-05	-4.13767	0.841269	-1.21754	NDUFAF6	NADH:ubiquinone oxidoreductase complex assembly factor 6
45804_at	0.000564	8.03e-05	4.13654	0.837377	0.718337	PIH1D1	PIH1 domain containing 1
44017_at	0.000564	8.03e-05	4.13638	0.836821	0.943279	GMPPB	GDP-mannose pyrophosphorylase B
56875_at	0.000566	8.07e-05	4.13531	0.833085	0.661528	TRNAU1AP	tRNA selenocysteine 1 associated protein 1
59599_at	0.000566	8.08e-05	4.13488	0.831602	0.904351	LOC400099	uncharacterized LOC400099
49521_at	0.000569	8.11e-05	4.13368	0.827437	0.357554	USP19	ubiquitin specific peptidase 19
44671_at	0.000572	8.16e-05	4.13204	0.82175	0.61489	ASB7	ankyrin repeat and SOCS box containing 7
58001_at	0.000578	8.26e-05	-4.12877	0.810417	-0.788221
47427_at	0.00058	8.29e-05	-4.12764	0.806499	-0.738861	TMEM132A	transmembrane protein 132A
50329_s_at	0.000581	8.31e-05	4.12708	0.804559	0.516545	RAB9A	RAB9A, member RAS oncogene family
45586_at	0.000581	8.32e-05	4.12682	0.803673	1.45796	LOC105371352	uncharacterized LOC105371352
46947_at	0.000582	8.33e-05	-4.12639	0.802172	-0.716793	GNL3L	G protein nucleolar 3 like
42327_at	0.000586	8.39e-05	4.12438	0.795202	0.946029	JAKMIP3	Janus kinase and microtubule interacting protein 3
45536_at	0.000586	8.39e-05	4.12431	0.794966	0.877102	DYNC1I1	dynein cytoplasmic 1 intermediate chain 1
56740_at	0.000588	8.44e-05	-4.12292	0.790163	-1.28359
56350_at	0.000588	8.44e-05	-4.12282	0.789797	-0.53809	TMEM263	transmembrane protein 263
42448_at	0.00059	8.46e-05	-4.12207	0.787214	-0.769183	ELMO1	engulfment and cell motility 1
54980_at	0.00059	8.47e-05	4.12174	0.786092	1.18075	LINC01279	long intergenic non-protein coding RNA 1279
44928_i_at	0.00059	8.49e-05	-4.12133	0.784665	-0.879069
44634_at	0.000595	8.55e-05	4.11915	0.777107	0.612532	ATG2B	autophagy related 2B
45143_at	0.000595	8.57e-05	4.11878	0.775833	0.455587	PXYLP1	2-phosphoxylose phosphatase 1
43261_s_at	0.000597	8.59e-05	-4.11798	0.773064	-1.01481
42353_at	0.000599	8.63e-05	-4.11675	0.768806	-0.613718	PIAS1	protein inhibitor of activated STAT 1
52966_at	0.000599	8.63e-05	-4.11671	0.768676	-0.673655	CDCA8	cell division cycle associated 8
58218_at	0.0006	8.65e-05	4.11593	0.765982	0.457783	MAGI1	membrane associated guanylate kinase, WW and PDZ domain containing 1
46409_at	0.000602	8.69e-05	-4.11489	0.76238	-1.30985	FAM126A	family with sequence similarity 126 member A
49165_at	0.000602	8.69e-05	-4.11484	0.762192	-1.005	ABRACL	ABRA C-terminal like
45055_at	0.000602	8.69e-05	-4.11479	0.762018	-0.523451
44058_at	0.000603	8.71e-05	-4.11408	0.759571	-0.322026	VCP	valosin containing protein
43537_at	0.000604	8.73e-05	4.11363	0.758024	0.459895	DDI2	DNA damage inducible 1 homolog 2
44049_at	0.000608	8.79e-05	4.1116	0.75099	1.32701	NMD3	NMD3 ribosome export adaptor
43019_at	0.000612	8.86e-05	-4.10936	0.743275	-1.30792	C10orf2	chromosome 10 open reading frame 2
42198_at	0.000613	8.87e-05	-4.1091	0.742374	-1.25368	CEP89	centrosomal protein 89
50795_at	0.000613	8.88e-05	-4.10887	0.741577	-0.933128	IER5L	immediate early response 5 like
55669_at	0.00062	8.99e-05	4.10543	0.729712	0.412808	CYGB	cytoglobin
49410_at	0.000623	9.04e-05	4.1039	0.724421	0.816654	ZBTB47	zinc finger and BTB domain containing 47
58302_at	0.000625	9.08e-05	4.10283	0.720728	1.07444	DIDO1	death inducer-obliterator 1
52386_i_at	0.000625	9.08e-05	-4.10272	0.720358	-0.440426	ARPC1A	actin related protein 2/3 complex subunit 1A
47555_at	0.000625	9.08e-05	4.10271	0.720299	1.51578	CNTN4	contactin 4
51148_at	0.000625	9.08e-05	4.10269	0.720237	0.42072	BCAP29	B-cell receptor-associated protein 29
55805_g_at	0.000627	9.12e-05	4.10146	0.716001	0.944979	CAPN8	calpain 8
44592_at	0.00063	9.16e-05	4.10017	0.711532	0.85973	KDSR	3-ketodihydrosphingosine reductase
54534_at	0.000633	9.22e-05	-4.09862	0.70621	-1.00625
50982_at	0.000636	9.27e-05	-4.09712	0.701015	-0.749435	SETD3	SET domain containing 3
57380_at	0.000637	9.29e-05	4.09642	0.698602	1.27736	ILDR1	immunoglobulin like domain containing receptor 1
51476_at	0.000641	9.35e-05	-4.09469	0.692656	-1.23057
51998_at	0.000646	9.43e-05	4.09238	0.684706	0.45306	CLOCK	clock circadian regulator
42984_at	0.000652	9.52e-05	4.08956	0.674984	1.06214	PSD2	pleckstrin and Sec7 domain containing 2
55087_at	0.000654	9.56e-05	4.08848	0.671279	0.648141	ADNP2	ADNP homeobox 2
55767_at	0.000658	9.62e-05	4.08688	0.665746	0.434264	RNF130	ring finger protein 130
59752_at	0.000659	9.65e-05	-4.08603	0.662833	-1.01164	LHFPL1	lipoma HMGIC fusion partner-like 1
48211_at	0.000663	9.7e-05	4.08461	0.657939	1.04988	KANK1	KN motif and ankyrin repeat domains 1
48291_at	0.000664	9.72e-05	-4.08393	0.655595	-1.07445	RAB18	RAB18, member RAS oncogene family
49022_at	0.000665	9.75e-05	4.08314	0.652888	1.17521	ZNF503-AS1	ZNF503 antisense RNA 1
44925_at	0.000665	9.75e-05	4.08298	0.652336	1.16036
43997_at	0.000666	9.77e-05	4.08236	0.650215	0.696717	PTPN3	protein tyrosine phosphatase, non-receptor type 3
56032_at	0.00067	9.84e-05	-4.0806	0.644172	-1.04593
54612_at	0.000681	9.99e-05	-4.07619	0.629009	-0.530792	MIR1-1HG	MIR1-1 host gene
43588_at	0.000683	0.0001	-4.07501	0.624949	-0.632379
44667_at	0.000684	0.000101	4.07459	0.623495	0.469275	ADNP	activity dependent neuroprotector homeobox
46823_at	0.000684	0.000101	-4.0745	0.623185	-1.28035	SHROOM1	shroom family member 1
47967_at	0.000693	0.000102	4.07047	0.609368	0.832833	TMEM101	transmembrane protein 101
52102_at	0.000695	0.000102	4.06959	0.606329	0.754474	MRPL42	mitochondrial ribosomal protein L42
55136_r_at	0.000699	0.000103	-4.06811	0.601279	-0.484162
48075_at	0.000699	0.000103	-4.06771	0.599901	-0.519518	CIDECP///CIDEC	cell death-inducing DFFA-like effector c pseudogene///cell death inducing DFFA like effector c
46422_at	0.0007	0.000103	4.06742	0.598904	1.21722	DHFR2	dihydrofolate reductase 2
58956_at	0.000701	0.000103	-4.06686	0.596991	-1.01087	PGP	phosphoglycolate phosphatase
54907_at	0.000702	0.000104	4.06606	0.594244	0.560859	LMTK2	lemur tyrosine kinase 2
54145_at	0.000705	0.000104	4.06477	0.589801	0.708239	KPNA3	karyopherin subunit alpha 3
56827_at	0.000706	0.000104	-4.06446	0.58875	-0.86711	SIRT6	sirtuin 6
48522_at	0.000707	0.000105	-4.06368	0.586082	-0.540312	TSEN54	tRNA splicing endonuclease subunit 54
52971_at	0.000707	0.000105	-4.06358	0.585717	-0.405607	MCU	mitochondrial calcium uniporter
51700_at	0.000712	0.000105	-4.06155	0.578761	-1.0734	ZC3H8	zinc finger CCCH-type containing 8
52516_at	0.000713	0.000106	-4.06093	0.576654	-0.96514	ZXDC	ZXD family zinc finger C
41998_at	0.000713	0.000106	4.0607	0.575865	1.24419	ITIH5	inter-alpha-trypsin inhibitor heavy chain family member 5
48038_at	0.000717	0.000106	-4.0592	0.570713	-0.967434	NRN1	neuritin 1
48599_at	0.000717	0.000106	4.0587	0.569003	0.610929	C1orf54	chromosome 1 open reading frame 54
44188_at	0.000717	0.000106	-4.05864	0.568806	-1.16526	SENP5	SUMO1/sentrin specific peptidase 5
57529_at	0.00072	0.000107	-4.05755	0.565054	-0.441021	GNG12	G protein subunit gamma 12
51449_at	0.000721	0.000107	-4.05702	0.56325	-0.668394
45261_at	0.000721	0.000107	4.05696	0.563031	0.590467	LAP3	leucine aminopeptidase 3
52731_at	0.000721	0.000107	-4.05686	0.562691	-0.843549	AMBRA1	autophagy and beclin 1 regulator 1
57883_at	0.000734	0.000109	4.05152	0.544429	1.13464	A1BG-AS1	A1BG antisense RNA 1
54731_at	0.000736	0.00011	-4.05075	0.541787	-1.54433	DNAJC12	DnaJ heat shock protein family (Hsp40) member C12
53835_at	0.00074	0.00011	-4.04916	0.536366	-0.591405	DESI1	desumoylating isopeptidase 1
42977_at	0.000741	0.00011	-4.04866	0.534643	-0.702372	LOC100510391///NDUFA6-AS1	hypothetical LOC100510391///NDUFA6 antisense RNA 1 (head to head)
47001_s_at	0.000744	0.000111	-4.04738	0.530278	-1.02871	LOC645722	uncharacterized LOC645722
42313_at	0.000744	0.000111	-4.04707	0.529201	-1.07848	SLC35B3	solute carrier family 35 member B3
44655_i_at	0.000744	0.000111	4.04697	0.528861	1.83711	VGLL3	vestigial like family member 3
53914_at	0.000744	0.000111	-4.04688	0.528559	-1.10658	GALNT14	polypeptide N-acetylgalactosaminyltransferase 14
44558_at	0.000744	0.000111	-4.04659	0.527558	-0.630768	KCNE3	potassium voltage-gated channel subfamily E regulatory subunit 3
44644_at	0.00075	0.000112	-4.04409	0.519019	-0.842684	PNISR	PNN interacting serine and arginine rich protein
54933_at	0.000751	0.000112	-4.04368	0.517626	-1.02849	LYN	LYN proto-oncogene, Src family tyrosine kinase
42973_at	0.000753	0.000113	-4.04303	0.515413	-1.20195	FAM101A	family with sequence similarity 101 member A
46421_at	0.000756	0.000113	-4.04143	0.509922	-1.1057
50782_at	0.000757	0.000113	4.04118	0.509094	0.566193	GSX2	GS homeobox 2
57227_at	0.000758	0.000114	4.04034	0.506209	0.410562	MRPL27	mitochondrial ribosomal protein L27
43230_at	0.000758	0.000114	-4.04028	0.506	-1.56966	FAM198B	family with sequence similarity 198 member B
42173_at	0.00076	0.000114	-4.03953	0.503446	-1.27573
50774_at	0.000766	0.000115	4.03708	0.495093	1.03741	LINC01082	long intergenic non-protein coding RNA 1082
59346_at	0.000768	0.000115	-4.03643	0.492872	-0.828496
47584_at	0.000773	0.000116	-4.03444	0.486065	-1.06293	DNMT3B	DNA methyltransferase 3 beta
45820_at	0.000776	0.000117	4.0331	0.481503	0.926023	HSPB7	heat shock protein family B (small) member 7
57162_at	0.000783	0.000118	-4.03053	0.472761	-0.515856	ARFGAP1	ADP ribosylation factor GTPase activating protein 1
54762_at	0.000784	0.000118	4.03004	0.47109	0.553782	SKIL	SKI-like proto-oncogene
54840_at	0.000784	0.000118	4.02995	0.470766	0.458246	TEF	TEF, PAR bZIP transcription factor
44023_at	0.000788	0.000119	4.02838	0.465425	0.91931	MAGIX	MAGI family member, X-linked
57999_f_at	0.000789	0.000119	4.02779	0.463408	0.564268	FRG1JP	FSHD region gene 1 family member J, pseudogene
43431_at	0.000795	0.00012	4.02549	0.455571	1.35652	SOX2	SRY-box 2
46308_at	0.000799	0.000121	4.02401	0.450524	0.815854	ADAMTS1	ADAM metallopeptidase with thrombospondin type 1 motif 1
57729_at	0.000799	0.000121	4.02367	0.449392	0.610974	DCXR	dicarbonyl and L-xylulose reductase
45745_at	0.0008	0.000121	4.02329	0.448096	0.384502	SH3GLB2	SH3 domain containing GRB2 like endophilin B2
47497_at	0.0008	0.000121	4.02314	0.447557	1.53318	RCAN3	RCAN family member 3
50118_at	0.000808	0.000122	4.02027	0.437803	1.19256	SRR	serine racemase
44092_at	0.000808	0.000122	4.02004	0.437016	0.913617	PI4K2B	phosphatidylinositol 4-kinase type 2 beta
57158_at	0.000811	0.000123	4.01899	0.433444	0.328749	SHISA5	shisa family member 5
56897_at	0.000813	0.000123	4.01798	0.429998	0.852432	FBXL15	F-box and leucine rich repeat protein 15
57807_s_at	0.000815	0.000124	4.01724	0.427505	0.776823
44050_at	0.000819	0.000124	4.01584	0.422722	0.36074	FAM127B	family with sequence similarity 127 member B
51865_at	0.000821	0.000125	4.01486	0.419413	1.11194	LOC100505608	hypothetical LOC100505608
57688_at	0.000821	0.000125	-4.01464	0.418653	-0.921779	FAM210A	family with sequence similarity 210 member A
56435_at	0.000823	0.000125	4.01392	0.41619	0.40775	LAMTOR1	late endosomal/lysosomal adaptor, MAPK and MTOR activator 1
49389_at	0.000826	0.000125	-4.01295	0.412905	-0.407086	DAAM1	dishevelled associated activator of morphogenesis 1
51929_at	0.000827	0.000126	-4.01222	0.410413	-1.08384	LYAR	Ly1 antibody reactive
47847_at	0.000827	0.000126	4.01206	0.40987	1.42012	PTPN4	protein tyrosine phosphatase, non-receptor type 4
45855_at	0.000833	0.000127	-4.01012	0.4033	-0.452579	USP13	ubiquitin specific peptidase 13 (isopeptidase T-3)
50262_at	0.000834	0.000127	-4.00955	0.401345	-0.445733	NFIC	nuclear factor I C
51234_at	0.000834	0.000127	4.00944	0.400985	0.456245	ZBED5-AS1	ZBED5 antisense RNA 1
46480_at	0.000835	0.000127	4.0089	0.399142	1.33442
51165_at	0.000835	0.000127	4.00874	0.398596	0.587799	HERC2	HECT and RLD domain containing E3 ubiquitin protein ligase 2
48097_at	0.000841	0.000128	-4.00663	0.391433	-1.11274	MSANTD3	Myb/SANT DNA binding domain containing 3
52550_s_at	0.000845	0.000129	-4.0052	0.386592	-0.401743	USP47	ubiquitin specific peptidase 47
51673_at	0.000853	0.00013	-4.00241	0.377103	-1.0987
54132_f_at	0.000862	0.000132	-3.99913	0.366009	-0.691888
53572_at	0.000863	0.000132	-3.99877	0.364772	-1.1079	SGO2	shugoshin 2
55665_at	0.000863	0.000132	3.99867	0.364437	0.542943	TMEM14A	transmembrane protein 14A
49163_at	0.000863	0.000132	3.99834	0.363324	0.510768	GCLC	glutamate-cysteine ligase catalytic subunit
45572_s_at	0.000863	0.000132	3.99828	0.363122	0.299959	GGA1	golgi associated, gamma adaptin ear containing, ARF binding protein 1
47893_s_at	0.000865	0.000133	-3.99747	0.36038	-0.435157	FOXO3	forkhead box O3
53267_at	0.000869	0.000133	3.99602	0.355453	1.21917	ZNF287	zinc finger protein 287
59691_at	0.000869	0.000133	3.99592	0.355101	1.1467	ZC3H12B	zinc finger CCCH-type containing 12B
58379_at	0.000873	0.000134	-3.99444	0.350108	-0.760667	DBNDD1	dysbindin domain containing 1
48176_at	0.000877	0.000135	3.99324	0.346048	0.563725	MYH11	myosin heavy chain 11
47772_at	0.000878	0.000135	3.99252	0.343602	0.574822	SGMS2	sphingomyelin synthase 2
48040_at	0.00088	0.000135	3.99189	0.341461	0.878221	C1orf115	chromosome 1 open reading frame 115
53133_at	0.000882	0.000136	3.991	0.338445	0.893723	EXOSC5	exosome component 5
42989_at	0.000888	0.000137	3.98886	0.331193	0.876062	METAP2	methionyl aminopeptidase 2
46431_at	0.000888	0.000137	3.98885	0.331172	0.92343	NSUN7	NOP2/Sun RNA methyltransferase family member 7
42768_at	0.000888	0.000137	-3.98861	0.33035	-0.652581	KPNA1	karyopherin subunit alpha 1
56839_at	0.000889	0.000137	3.98838	0.329578	0.793051	MBTD1	mbt domain containing 1
50655_at	0.000891	0.000137	-3.98764	0.327085	-0.822089
58204_at	0.000892	0.000138	3.9871	0.325242	0.910829	RBFOX3	RNA binding protein, fox-1 homolog 3
53706_at	0.000895	0.000138	3.98599	0.321484	0.933759	C20orf194	chromosome 20 open reading frame 194
43482_s_at	0.000904	0.00014	-3.98303	0.311488	-0.391926	LINC00938	long intergenic non-protein coding RNA 938
53869_i_at	0.000908	0.00014	-3.98159	0.306607	-0.476957	NSRP1	nuclear speckle splicing regulatory protein 1
46343_at	0.00091	0.000141	-3.98099	0.304595	-0.97133
56956_s_at	0.00091	0.000141	-3.98072	0.303679	-0.436184	MICALL2	MICAL like 2
45718_at	0.000921	0.000143	-3.97724	0.291907	-1.00517	VCAN	versican
54865_at	0.000929	0.000144	3.97453	0.282757	0.701882	CORO1C	coronin 1C
46759_at	0.000941	0.000146	-3.97082	0.270236	-1.31791	PAPOLG	poly(A) polymerase gamma
47902_at	0.000948	0.000147	-3.96853	0.262512	-0.556335	SAMD4B	sterile alpha motif domain containing 4B
44004_at	0.000951	0.000148	3.96762	0.259439	0.890146	TBC1D1	TBC1 domain family member 1
59154_at	0.000951	0.000148	-3.96756	0.259243	-1.44543	HIST2H4B///HIST2H4A	histone cluster 2, H4b///histone cluster 2, H4a
58909_at	0.000959	0.000149	-3.96503	0.250717	-0.620694
52785_at	0.000965	0.00015	3.96307	0.244121	1.01242	TRIM5	tripartite motif containing 5
57418_at	0.000972	0.000151	-3.9608	0.23646	-0.779122	FUBP3	far upstream element binding protein 3
46561_at	0.000977	0.000152	-3.95916	0.230942	-1.07503
50096_at	0.000977	0.000152	-3.95912	0.230805	-0.842235	CERS1	ceramide synthase 1
51161_at	0.000982	0.000153	3.95749	0.225315	0.312734	RIPK1	receptor interacting serine/threonine kinase 1
46323_at	0.000984	0.000153	3.95681	0.223023	0.501274	CANT1	calcium activated nucleotidase 1
43670_at	0.000992	0.000155	-3.95457	0.215489	-0.861933	SLC22A23	solute carrier family 22 member 23
52934_at	0.00101	0.000157	3.94994	0.199918	0.647129	DHTKD1	dehydrogenase E1 and transketolase domain containing 1
56821_at	0.00101	0.000157	-3.94932	0.197823	-0.672051	SLC38A7	solute carrier family 38 member 7
54261_at	0.00101	0.000158	-3.94815	0.193897	-1.08246	AKAP13	A-kinase anchoring protein 13
48605_at	0.00102	0.000159	-3.94737	0.191281	-0.993278
50920_at	0.00102	0.000159	3.94718	0.19065	0.66843	PSMF1	proteasome inhibitor subunit 1
46529_at	0.00102	0.00016	-3.94559	0.1853	-0.796301	DENND1B	DENN domain containing 1B
43009_at	0.00102	0.00016	-3.94489	0.18294	-1.16335	BCL6B	B-cell CLL/lymphoma 6B
59065_g_at	0.00102	0.00016	3.94479	0.182608	0.324936	ZNF252P	zinc finger protein 252, pseudogene
45303_at	0.00103	0.000161	3.94368	0.178898	0.410389	SERINC3	serine incorporator 3
52696_at	0.00103	0.000162	3.94159	0.171881	1.04647	TMCC3	transmembrane and coiled-coil domain family 3
42164_at	0.00104	0.000162	-3.94037	0.167767	-0.97865
57164_at	0.00104	0.000163	3.93994	0.16634	0.619519	BACE2	beta-site APP-cleaving enzyme 2
59371_at	0.00104	0.000163	-3.93887	0.162737	-0.59409	BARX1	BARX homeobox 1
54276_at	0.00104	0.000164	3.93792	0.159549	0.925685	SDK2	sidekick cell adhesion molecule 2
45334_at	0.00105	0.000164	3.93756	0.158347	0.386232	COQ8A	coenzyme Q8A
50857_at	0.00106	0.000167	-3.9324	0.141029	-0.441035
51158_at	0.00107	0.000168	3.93139	0.137668	0.735763	FAM174B	family with sequence similarity 174 member B
44166_at	0.00107	0.000168	3.93114	0.136839	1.23759
48376_at	0.00107	0.000168	-3.93111	0.136719	-0.783551	N4BP2	NEDD4 binding protein 2
50154_at	0.00108	0.000169	-3.92868	0.128589	-1.08581	RAB12	RAB12, member RAS oncogene family
49116_at	0.00109	0.000171	-3.92528	0.117183	-0.658309	SNRPN	small nuclear ribonucleoprotein polypeptide N
55428_at	0.00109	0.000172	3.92407	0.113153	0.81363	PPP1R32	protein phosphatase 1 regulatory subunit 32
45158_s_at	0.0011	0.000173	-3.92283	0.108986	-0.649424	IFT74	intraflagellar transport 74
53661_at	0.0011	0.000173	-3.92205	0.106407	-0.60868
51988_at	0.0011	0.000174	3.92143	0.104328	0.497605	MGLL	monoglyceride lipase
44499_at	0.0011	0.000174	-3.92142	0.104285	-0.486392
42826_at	0.00111	0.000176	3.91761	0.091544	1.04517	OXER1	oxoeicosanoid receptor 1
45682_at	0.00112	0.000176	-3.91703	0.089623	-0.46789	RBM4	RNA binding motif protein 4
54869_at	0.00112	0.000177	3.91652	0.087897	0.354779	CUX1	cut like homeobox 1
42004_at	0.00112	0.000177	3.9155	0.084481	0.830307
46315_at	0.00112	0.000177	3.91544	0.084292	0.372668	PRKAR2A	protein kinase cAMP-dependent type II regulatory subunit alpha
53162_at	0.00112	0.000178	3.91528	0.083747	0.846816	FHL3	four and a half LIM domains 3
47969_at	0.00113	0.000178	-3.91394	0.07929	-0.51132	ITPRIPL2	inositol 1,4,5-trisphosphate receptor interacting protein like 2
47531_at	0.00113	0.000179	3.91348	0.07773	1.23461	TCF21	transcription factor 21
42392_at	0.00113	0.000179	-3.9131	0.076493	-0.750491	LYZL4	lysozyme like 4
54946_at	0.00113	0.00018	-3.91159	0.071435	-0.873181	ALG12	ALG12, alpha-1,6-mannosyltransferase
52017_at	0.00113	0.00018	3.91147	0.071027	0.419462	LRP6	LDL receptor related protein 6
47123_at	0.00113	0.00018	3.91142	0.070868	1.00983	CAB39L	calcium binding protein 39 like
45967_at	0.00114	0.000182	-3.90852	0.061198	-1.31808
46494_at	0.00114	0.000182	3.90835	0.060603	1.32645
47187_at	0.00115	0.000182	-3.90769	0.058426	-0.78578	FOXE3	forkhead box E3
44471_at	0.00115	0.000183	-3.90744	0.057581	-1.16589
44549_at	0.00115	0.000183	3.90694	0.055911	0.572586	MED1	mediator complex subunit 1
[truncated: 10,554 more rows]

## Sheet: GPL8300
ID	adj.P.Val	P.Value	t	B	logFC	Gene.symbol	Gene.title
767_at	1.47e-35	1.17e-39	23.6732	79.3026	5.83377	MYH11	myosin heavy chain 11
1197_at	9.3e-34	1.48e-37	22.1885	74.6388	7.58555	ACTG2	actin, gamma 2, smooth muscle, enteric
37407_s_at	8.38e-33	2e-36	21.4173	72.1197	5.36764	MYH11	myosin heavy chain 11
1577_at	3.83e-32	1.22e-35	-20.8928	70.3673	-3.65877	AR	androgen receptor
34278_at	4.96e-29	1.98e-32	-18.8372	63.179	-2.02015	EIF1AX	eukaryotic translation initiation factor 1A, X-linked
37576_at	2.12e-27	1.01e-30	17.7953	59.333	4.65662	PCP4	Purkinje cell protein 4
32582_at	2.94e-27	1.87e-30	17.6363	58.7339	4.62936	MYH11	myosin heavy chain 11
40776_at	9.13e-27	6.72e-30	17.307	57.4824	4.87299	DES	desmin
34203_at	9.13e-27	7.27e-30	17.2868	57.4049	5.20041	CNN1	calponin 1
39145_at	1.82e-26	1.59e-29	17.087	56.6381	4.62626	MYL9	myosin light chain 9
773_at	2.76e-26	2.64e-29	16.959	56.144	6.7952	MYH11	myosin heavy chain 11
1578_g_at	1.79e-24	1.85e-27	-15.8999	51.9726	-2.5282	AR	androgen receptor
32527_at	2.39e-24	2.66e-27	15.8113	51.6168	5.01852	ADIRF	adipogenesis regulatory factor
37247_at	8.19e-24	9.79e-27	15.4948	50.338	3.46294	TCF21	transcription factor 21
774_g_at	1.07e-23	1.37e-26	15.4137	50.008	5.39028	MYH11	myosin heavy chain 11
38700_at	1.04e-22	1.41e-25	14.8562	47.7166	3.08653	CSRP1	cysteine and glycine rich protein 1
32239_at	1.27e-22	1.82e-25	14.795	47.4625	3.87615	LOC100506558///MATN2	uncharacterized LOC100506558///matrilin 2
36931_at	6.7e-22	1.12e-24	14.3677	45.6755	2.75781	TAGLN	transgelin
34820_at	2.17e-21	3.97e-24	14.0733	44.4305	3.89181	PTN	pleiotrophin
40552_s_at	2.26e-21	4.31e-24	-14.0538	44.3477	-2.0924
32755_at	3.89e-21	7.76e-24	13.918	43.7694	3.15883	ACTA2	actin, alpha 2, smooth muscle, aorta
1137_at	5.58e-21	1.2e-23	13.8178	43.3411	2.88377	SLC20A2	solute carrier family 20 member 2
39066_at	1.04e-20	2.39e-23	13.6592	42.6609	3.1441	MFAP4	microfibrillar associated protein 4
40035_at	1.32e-20	3.14e-23	13.5966	42.3915	4.6905	KLK11	kallikrein related peptidase 11
36790_at	5.41e-20	1.33e-22	13.2672	40.9661	2.46647	TPM1	tropomyosin 1 (alpha)
33767_at	1.06e-19	2.87e-22	13.0939	40.2108	5.88601	NEFH	neurofilament heavy polypeptide
36634_at	1.63e-19	4.8e-22	12.978	39.7039	2.41584	BTG2	BTG anti-proliferation factor 2
2094_s_at	4.68e-19	1.42e-21	12.7349	38.6356	3.84506	FOS	Fos proto-oncogene, AP-1 transcription factor subunit
32313_at	5.13e-19	1.63e-21	12.7032	38.4957	2.96832	TPM2	tropomyosin 2 (beta)
38322_at	5.58e-19	1.82e-21	12.6786	38.3872	4.68146	PAGE4	PAGE family member 4
280_g_at	6.42e-19	2.15e-21	12.6417	38.2238	2.96558	NR4A1	nuclear receptor subfamily 4 group A member 1
39930_at	6.42e-19	2.2e-21	12.6369	38.2028	2.89306	EPHB6	EPH receptor B6
1736_at	1.28e-18	4.64e-21	12.4705	37.4657	3.99362	IGFBP6	insulin like growth factor binding protein 6
38734_at	1.28e-18	4.79e-21	12.4636	37.4349	3.11215	PLN	phospholamban
1916_s_at	4.38e-18	1.81e-20	12.1686	36.1208	3.18096	FOS	Fos proto-oncogene, AP-1 transcription factor subunit
40763_at	4.51e-18	1.94e-20	12.1535	36.0532	2.85662	MEIS1	Meis homeobox 1
38407_r_at	8.23e-18	3.6e-20	12.0172	35.4427	4.49775	PTGDS	prostaglandin D2 synthase
32607_at	1.21e-17	5.48e-20	-11.9248	35.0278	-2.18928	BASP1	brain abundant membrane attached signal protein 1
32052_at	1.6e-17	7.37e-20	-11.8598	34.7355	-3.5018	HBB	hemoglobin subunit beta
35330_at	2.09e-17	9.99e-20	11.7932	34.4355	2.78697	FLNC	filamin C
1104_s_at	2.09e-17	1.01e-19	-11.7914	34.4274	-2.12071	HSPA1L///HSPA1B///HSPA1A	heat shock protein family A (Hsp70) member 1 like///heat shock protein family A (Hsp70) member 1B///heat shock protein family A (Hsp70) member 1A
39253_s_at	2.09e-17	1.01e-19	-11.7899	34.4206	-2.07077	RALA	RALA Ras like proto-oncogene A
38026_at	2.53e-17	1.27e-19	11.7409	34.1995	3.20111	FBLN1	fibulin 1
1915_s_at	4.13e-17	2.14e-19	11.6268	33.684	3.24892	FOS	Fos proto-oncogene, AP-1 transcription factor subunit
39544_at	4.57e-17	2.4e-19	11.6017	33.5703	3.79225	SYNM	synemin
32847_at	5.14e-17	2.74e-19	11.5728	33.4393	3.46486	MYLK	myosin light chain kinase
32314_g_at	6.76e-17	3.71e-19	11.5067	33.1396	3.50789	TPM2	tropomyosin 2 (beta)
32542_at	8.07e-17	4.5e-19	11.4648	32.9499	3.2803	FHL1	four and a half LIM domains 1
37765_at	8.64e-17	5.02e-19	11.4409	32.8412	2.57272	LMOD1	leiomodin 1
32749_s_at	8.81e-17	5.19e-19	11.4336	32.8082	2.67876	FLNA	filamin A
1507_s_at	1.24e-16	7.73e-19	11.3473	32.4155	2.91212	EDNRA	endothelin receptor type A
38183_at	1.41e-16	9.19e-19	11.3098	32.245	3.25066	FOXF1	forkhead box F1
32113_at	1.54e-16	1.02e-18	11.2876	32.1442	2.83493	AIM1	absent in melanoma 1
279_at	1.79e-16	1.23e-18	11.247	31.9589	2.63327	NR4A1	nuclear receptor subfamily 4 group A member 1
36791_g_at	2.18e-16	1.53e-18	11.1994	31.7422	2.5721	TPM1	tropomyosin 1 (alpha)
31525_s_at	2.86e-16	2.02e-18	-11.1386	31.4646	-3.54662	HBA2///HBA1	hemoglobin subunit alpha 2///hemoglobin subunit alpha 1
1278_at	4.24e-16	3.07e-18	11.0484	31.0521	2.76833	AXL	AXL receptor tyrosine kinase
40448_at	9.57e-16	7.39e-18	10.8592	30.1855	2.69777	ZFP36	ZFP36 ring finger protein
36379_at	1.17e-15	9.25e-18	10.8109	29.9639	2.20276	UPK3A	uroplakin 3A
34342_s_at	1.26e-15	1.01e-17	-10.7913	29.8742	-4.5207	SPP1	secreted phosphoprotein 1
613_at	2.41e-15	2.01e-17	10.6437	29.1954	3.70365	KRT5	keratin 5
41388_at	2.67e-15	2.25e-17	10.6199	29.0857	2.04178	MEIS2	Meis homeobox 2
32905_s_at	2.75e-15	2.34e-17	10.6112	29.0458	3.16414	TPSB2///TPSD1///TPSAB1	tryptase beta 2 (gene/pseudogene)///tryptase delta 1///tryptase alpha/beta 1
32521_at	3.97e-15	3.47e-17	10.5269	28.6574	3.15621	SFRP1	secreted frizzled related protein 1
33442_at	5.17e-15	4.57e-17	10.4682	28.3869	2.16148	PRUNE2	prune homolog 2
38422_s_at	7.46e-15	6.89e-17	10.3803	27.9812	2.66576	FHL2	four and a half LIM domains 2
36669_at	8.31e-15	7.88e-17	10.3516	27.8485	2.6844	FOSB	FosB proto-oncogene, AP-1 transcription factor subunit
41260_at	1.78e-14	1.77e-16	-10.1789	27.0501	-2.6189	DDX17	DEAD-box helicase 17
31897_at	1.87e-14	1.9e-16	10.1632	26.9774	2.48241	FILIP1L	filamin A interacting protein 1 like
32112_s_at	3.4e-14	3.71e-16	10.0209	26.3181	2.50687	AIM1	absent in melanoma 1
216_at	3.6e-14	3.98e-16	10.0058	26.2481	2.95943	PTGDS	prostaglandin D2 synthase
41207_at	5.5e-14	6.26e-16	9.90933	25.8007	2.15459	C9orf3	chromosome 9 open reading frame 3
1005_at	7.12e-14	8.39e-16	9.84704	25.5117	2.6598	DUSP1	dual specificity phosphatase 1
37628_at	8e-14	9.69e-16	9.81658	25.3703	2.13395	MAOB	monoamine oxidase B
37582_at	8.53e-14	1.04e-15	9.80155	25.3005	4.33605	KRT15	keratin 15
32921_at	8.84e-14	1.08e-15	-9.79269	25.2594	-2.22406	GUSBP9///GUSBP3	glucuronidase, beta pseudogene 9///glucuronidase, beta pseudogene 3
37821_at	9.47e-14	1.18e-15	9.77524	25.1784	2.20657	BCAS1	breast carcinoma amplified sequence 1
33883_at	1.17e-13	1.54e-15	9.71803	24.9126	2.3203	EFS	embryonal Fyn-associated substrate
41354_at	1.39e-13	1.85e-15	-9.67907	24.7316	-2.69899	STC1	stanniocalcin 1
38433_at	1.59e-13	2.16e-15	9.64563	24.5762	2.3451	AXL	AXL receptor tyrosine kinase
34303_at	1.77e-13	2.43e-15	9.62129	24.4631	2.21536	ZCCHC24	zinc finger CCHC-type containing 24
33003_at	2.25e-13	3.11e-15	-9.5684	24.2173	-2.63896	LOC101930392	cytoplasmic protein NCK2-like
36834_at	2.67e-13	3.78e-15	9.52715	24.0255	2.54329	MOXD1	monooxygenase DBH like 1
35216_at	2.8e-13	4.01e-15	9.51438	23.9661	2.56476	ME3	malic enzyme 3
35168_f_at	2.86e-13	4.12e-15	9.50899	23.9411	2.38892	COL16A1	collagen type XVI alpha 1 chain
34936_at	5.93e-13	9.02e-15	-9.34247	23.1665	-2.16788	SLC4A7	solute carrier family 4 member 7
33256_at	6.61e-13	1.01e-14	9.31845	23.0548	2.00183	SLC25A12	solute carrier family 25 member 12
36627_at	6.77e-13	1.05e-14	9.30995	23.0153	2.33419	SPARCL1	SPARC like 1
1562_g_at	7.14e-13	1.11e-14	-9.29775	22.9585	-2.6467	LOC101927562///DUSP8	uncharacterized LOC101927562///dual specificity phosphatase 8
2092_s_at	7.57e-13	1.2e-14	-9.28176	22.8841	-3.40859	SPP1	secreted phosphoprotein 1
40017_at	7.57e-13	1.21e-14	9.28034	22.8775	2.28626	PAMR1	peptidase domain containing associated with muscle regeneration 1
234_s_at	8.48e-13	1.38e-14	9.25276	22.7492	2.31398	PTN	pleiotrophin
32149_at	8.96e-13	1.46e-14	9.24005	22.6901	5.28076	MSMB	microseminoprotein beta
40689_at	2.41e-12	4.18e-14	-9.01723	21.6535	-2.53811	SEL1L	SEL1L ERAD E3 ligase adaptor subunit
39646_at	2.56e-12	4.55e-14	8.99944	21.5707	2.23282	CACNB2	calcium voltage-gated channel auxiliary subunit beta 2
39054_at	2.72e-12	4.94e-14	8.98183	21.4888	2.16728	GSTM4///GSTM2///GSTM1	glutathione S-transferase mu 4///glutathione S-transferase mu 2 (muscle)///glutathione S-transferase mu 1
1741_s_at	2.84e-12	5.17e-14	8.97192	21.4427	2.08026	IGFBP2	insulin like growth factor binding protein 2
39135_at	4.13e-12	7.73e-14	-8.88682	21.047	-2.07146	GRAMD4	GRAM domain containing 4
40581_at	4.24e-12	7.97e-14	-8.88025	21.0164	-2.20302	TRIO	trio Rho guanine nucleotide exchange factor
34175_r_at	4.28e-12	8.08e-14	-8.87739	21.0031	-2.21354
40375_at	5.06e-12	9.67e-14	8.83911	20.8252	3.03286	EGR3	early growth response 3
34410_at	5.75e-12	1.11e-13	-8.81036	20.6915	-2.45296	MVD	mevalonate diphosphate decarboxylase
32730_at	9.94e-12	2e-13	8.68462	20.1073	2.15558	TSPYL5	TSPY like 5
31687_f_at	1.84e-11	3.89e-13	-8.54339	19.4517	-2.40702	HBB	hemoglobin subunit beta
34683_at	1.95e-11	4.22e-13	-8.5263	19.3724	-2.18584	CELF1	CUGBP, Elav-like family member 1
37754_at	2.04e-11	4.45e-13	8.5151	19.3205	2.00921	LGALS3BP	galectin 3 binding protein
1879_at	5.39e-11	1.27e-12	8.29111	18.2827	2.41918	RRAS	related RAS viral (r-ras) oncogene homolog
32154_at	5.43e-11	1.29e-12	-8.28853	18.2708	-2.01576	TFAP2A	transcription factor AP-2 alpha
41106_at	7.02e-11	1.68e-12	8.23195	18.0091	2.71295	KCNN4	potassium calcium-activated channel subfamily N member 4
39521_at	7.54e-11	1.83e-12	8.21374	17.925	2.226	SLC12A4	solute carrier family 12 member 4
33431_at	7.7e-11	1.88e-12	8.20784	17.8977	2.3178	FMOD	fibromodulin
39063_at	7.87e-11	1.94e-12	8.20122	17.8671	2.89616	ACTC1	actin, alpha, cardiac muscle 1
35249_at	7.87e-11	1.95e-12	-8.20043	17.8635	-2.686	CCNE2	cyclin E2
33516_at	9.39e-11	2.37e-12	-8.15868	17.6706	-2.3659	HBD	hemoglobin subunit delta
529_at	1.31e-10	3.36e-12	8.08446	17.328	2.20085	DUSP5	dual specificity phosphatase 5
41096_at	1.35e-10	3.48e-12	-8.07701	17.2936	-2.38765	S100A8	S100 calcium binding protein A8
33933_at	1.47e-10	3.8e-12	8.05771	17.2047	2.36557	WFDC2	WAP four-disulfide core domain 2
31690_at	2.58e-10	7.03e-12	7.92645	16.6001	2.66788	GLUD2	glutamate dehydrogenase 2
36275_at	2.66e-10	7.29e-12	-7.91865	16.5642	-2.26948	SEMA6A	semaphorin 6A
35174_i_at	2.77e-10	7.65e-12	-7.90816	16.516	-2.24159	EEF1A2	eukaryotic translation elongation factor 1 alpha 2
1069_at	2.92e-10	8.18e-12	7.89379	16.45	2.66769	PTGS2	prostaglandin-endoperoxide synthase 2
1363_at	3.07e-10	8.62e-12	7.88263	16.3987	2.30351	FGFR2	fibroblast growth factor receptor 2
37630_at	3.16e-10	9e-12	7.87345	16.3565	2.81672	CHRDL1	chordin like 1
668_s_at	3.2e-10	9.19e-12	7.8689	16.3355	2.90988	MMP7	matrix metallopeptidase 7
34795_at	3.54e-10	1.03e-11	-7.84468	16.2243	-2.00657	PLOD2	procollagen-lysine,2-oxoglutarate 5-dioxygenase 2
35788_at	3.92e-10	1.15e-11	7.82036	16.1126	2.10223	DYNC1I2	dynein cytoplasmic 1 intermediate chain 2
376_at	4.88e-10	1.48e-11	7.76643	15.8652	2.08482	SEMA3C	semaphorin 3C
31792_at	7.57e-10	2.41e-11	7.66223	15.388	2.29606	ANXA3	annexin A3
34377_at	8.08e-10	2.6e-11	7.64565	15.3122	2.3336	ATP1A2	ATPase Na+/K+ transporting subunit alpha 2
36757_at	8.57e-10	2.8e-11	-7.62976	15.2395	-2.60534	HIST1H3F///HIST1H3B///HIST1H3H///HIST1H3J///HIST1H3G///HIST1H3I///HIST1H3E///HIST1H3C///HIST1H3D///HIST1H3A	histone cluster 1, H3f///histone cluster 1, H3b///histone cluster 1, H3h///histone cluster 1, H3j///histone cluster 1, H3g///histone cluster 1, H3i///histone cluster 1, H3e///histone cluster 1, H3c///histone cluster 1, H3d///histone cluster 1, H3a
37863_at	1.15e-09	3.91e-11	7.55738	14.9091	2.38348	EGR2	early growth response 2
40046_r_at	1.4e-09	4.88e-11	7.5099	14.6926	2.03028	LDLRAD4	low density lipoprotein receptor class A domain containing 4
40674_s_at	1.65e-09	5.81e-11	-7.47204	14.5202	-2.03707	HOXC6	homeobox C6
1651_at	1.78e-09	6.34e-11	-7.45338	14.4353	-2.59719	UBE2C	ubiquitin conjugating enzyme E2 C
32200_at	2.21e-09	7.95e-11	7.40422	14.2118	2.50677	ACPP	acid phosphatase, prostate
38111_at	3.51e-09	1.34e-10	-7.29091	13.698	-2.08215	VCAN	versican
1599_at	4.27e-09	1.66e-10	-7.24447	13.4879	-2.60294	CDKN3	cyclin dependent kinase inhibitor 3
38915_at	4.64e-09	1.82e-10	-7.22495	13.3997	-2.01705	LRRC37A3	leucine rich repeat containing 37 member A3
41536_at	8.05e-09	3.33e-10	7.09287	12.8045	2.07975	ID4	inhibitor of DNA binding 4, HLH protein
617_at	8.14e-09	3.37e-10	7.0902	12.7925	2.25525	ACPP	acid phosphatase, prostate
38737_at	8.26e-09	3.44e-10	7.08556	12.7716	2.13553	IGF1	insulin like growth factor 1
37430_at	1.3e-08	5.67e-10	6.97631	12.2816	3.29282	ALOX15B	arachidonate 15-lipoxygenase, type B
1970_s_at	3.42e-08	1.7e-09	6.73461	11.205	2.5693	FGFR2	fibroblast growth factor receptor 2
37483_at	3.65e-08	1.83e-09	6.71839	11.1332	2.61178	HDAC9	histone deacetylase 9
40304_at	5.59e-08	3.02e-09	6.60705	10.6415	2.41282	DST	dystonin
1099_s_at	5.61e-08	3.03e-09	6.6059	10.6364	2.21226	GSTT2B///GSTT2	glutathione S-transferase theta 2B (gene/pseudogene)///glutathione S-transferase theta 2 (gene/pseudogene)
36543_at	6.63e-08	3.63e-09	6.56574	10.4598	2.49529	F3	coagulation factor III, tissue factor
37812_at	7.18e-08	3.95e-09	6.54687	10.3769	2.23837	CUX2	cut like homeobox 2
1514_g_at	8.75e-08	4.9e-09	6.49853	10.1649	2.97889	KLK3	kallikrein related peptidase 3
32139_at	9.46e-08	5.34e-09	6.47948	10.0815	2.03042	ZNF185	zinc finger protein 185 (LIM domain)
31737_at	1.73e-07	1.04e-08	6.33027	9.43127	2.29804	ACTA1	actin, alpha 1, skeletal muscle
37019_at	1.83e-07	1.11e-08	-6.31593	9.36908	-3.14779	FGB	fibrinogen beta chain
31751_f_at	2.05e-07	1.27e-08	-6.28526	9.23622	-2.07782	HIST1H4L	histone cluster 1, H4l
39696_at	2.81e-07	1.8e-08	-6.206	8.89394	-2.42175	PEG10	paternally expressed 10
41416_at	3.02e-07	1.96e-08	-6.18666	8.81066	-2.21205	FGL1	fibrinogen like 1
33596_at	3.59e-07	2.37e-08	6.14288	8.62255	2.1464	SPOCK3	sparc/osteonectin, cwcv and kazal-like domains proteoglycan (testican) 3
37623_at	4.36e-07	2.94e-08	6.09356	8.41126	2.67136	NR4A2	nuclear receptor subfamily 4 group A member 2
37322_s_at	4.44e-07	3e-08	-6.08898	8.39167	-2.81916	HPGD	hydroxyprostaglandin dehydrogenase 15-(NAD)
37399_at	5.99e-07	4.2e-08	-6.01193	8.06304	-2.18572	AKR1C3	aldo-keto reductase family 1, member C3
281_s_at	6.53e-07	4.67e-08	-5.98776	7.96027	-2.33821	PPP3CA	protein phosphatase 3 catalytic subunit alpha
34732_at	9.2e-07	6.81e-08	5.90063	7.59134	2.13623	KIF5B	kinesin family member 5B
35834_at	1.24e-06	9.61e-08	5.82079	7.25529	2.76132	AZGP1	alpha-2-glycoprotein 1, zinc-binding
41719_i_at	1.48e-06	1.17e-07	-5.77531	7.06474	-2.18666	MIR1908///FADS1	microRNA 1908///fatty acid desaturase 1
35070_at	1.58e-06	1.26e-07	5.75849	6.99443	2.77346	RLN1	relaxin 1
35185_at	1.61e-06	1.29e-07	-5.75236	6.96883	-2.35362	FABP7	fatty acid binding protein 7
291_s_at	1.83e-06	1.49e-07	5.71868	6.82838	2.0059	TACSTD2	tumor-associated calcium signal transducer 2
36454_at	2.27e-06	1.9e-07	-5.66176	6.59186	-2.19963	CA12	carbonic anhydrase 12
38430_at	2.79e-06	2.4e-07	-5.60629	6.36245	-2.23837	FABP4	fatty acid binding protein 4
547_s_at	3.37e-06	2.99e-07	5.55446	6.14902	2.42934	NR4A2	nuclear receptor subfamily 4 group A member 2
614_at	3.58e-06	3.21e-07	5.53789	6.08099	2.61366	PLA2G2A	phospholipase A2 group IIA
32570_at	4.92e-06	4.61e-07	-5.45193	5.72958	-2.75489	HPGD	hydroxyprostaglandin dehydrogenase 15-(NAD)
37149_s_at	5e-06	4.68e-07	5.44799	5.71353	2.85761	LTF	lactotransferrin
608_at	5.41e-06	5.13e-07	-5.42639	5.62568	-2.033	APOE	apolipoprotein E
33606_g_at	6.26e-06	6.03e-07	-5.3873	5.46716	-2.08991	NKX2-2	NK2 homeobox 2
1805_g_at	1.32e-05	1.43e-06	5.17883	4.63143	2.05296	KLK3	kallikrein related peptidase 3
126_s_at	1.96e-05	2.19e-06	-5.07356	4.21596	-2.41617	SSX2B///SSX4B///SSX4///SSX2	SSX family member 2B///SSX family member 4B///SSX family member 4///SSX family member 2
928_at	0.000105	1.48e-05	-4.5916	2.37545	-2.11078	SLC26A3	solute carrier family 26 member 3
217_at	0.000408	7.03e-05	4.17612	0.879496	2.32633	KLK2	kallikrein related peptidase 2
38615_at	0.00068	0.000128	4.01037	0.308757	2.40185	OLFM4	olfactomedin 4
36622_at	0.00124	0.000256	-3.81293	-0.350218	-2.13218	FGG	fibrinogen gamma chain
